# Supplementary material for: Construction of a Two-Gene Immunogenomic-Related Prognostic Signature in Lung Squamous Cell Carcinoma
Source: Front Mol Biosci. 2022 Apr 8;9:867494. doi: 10.3389/fmolb.2022.867494 (PMC9024339; doi:10.3389/fmolb.2022.867494)
Supplement: Supplementary file 1 [file Table2.xlsx]

## Sheet: Supplementary Table2_Prognostic
ANGPTL1	0.021162
ANGPTL3	0.0136076
BMP5	0.0129001
C4BPB	0.00428707
C6	0.0392167
CAMK2A	0.0184109
CLEC4M	0.0020292
CSF2	0.0130855
CXCL2	0.0412271
CXCR1	0.0248283
ELANE	6.1282e-05
FCN3	0.00927867
FGA	0.00669492
FGF8	0.0211513
FLT4	0.0104973
GCGR	0.0375331
GREM1	0.0323414
GREM2	0.0341942
HGF	0.0445705
IL11	0.0384027
IL1RL2	0.0214966
LRRK2	0.0234675
MAP1LC3C	0.0397114
MSR1	0.00560015
NLRP12	0.00942224
NR0B2	0.0260745
NRTN	0.0493659
OLFM4	0.0233459
PAEP	0.0437117
PMCH	0.00794683
PPBP	0.0112342
PTH1R	0.0183566
PTX3	0.0017775
SEMA3B	0.0280871
SERPIND1	0.00210448
SFTPA1	0.0127383
SFTPA2	0.0339472
SLIT2	0.0352918
STAB2	0.022442
TP63	0.0413868
TRIM45	0.0150186
TRIM58	0.00431263
TRIM61	0.0351727
TUBB3	0.0222677
VIPR2	0.0108689
VTN	0.0161993
