# Supplementary material for: Construction of a Two-Gene Immunogenomic-Related Prognostic Signature in Lung Squamous Cell Carcinoma
Source: Front Mol Biosci. 2022 Apr 8;9:867494. doi: 10.3389/fmolb.2022.867494 (PMC9024339; doi:10.3389/fmolb.2022.867494)
Supplement: Supplementary file 2 [file Table1.xlsx]

## Sheet: SupplementaryTable8_LUSC_IRGs_O
sample	OS	OS_time	ACVR1C	ACVRL1	ADCYAP1R1	ADM2	ADRB1	ADRB2	AGER	AGRP	AGTR1	AGTR2	AHSG	AIM2	AIRE	AMH	AMHR2	ANGPT1	ANGPT4	ANGPTL1	ANGPTL3	ANGPTL7	APLN	APOA1	APOBEC3B	AQP9	AR	ARRB1	ARTN	AVPR2	AZGP1	AZU1	BIRC5	BMP2	BMP3	BMP5	BMP6	BMP7	BMP8A	BMX	BPI	BTK	C4A	C4B	C4BPA	C4BPB	C5	C6	C7
TCGA-18-3406-01A	1	371	1.47945	2.26353	0.126987	0.651134	0.463599	3.44666	2.58494	0.44576	0.248499	0.305175	0.227716	4.89175	0.00773386	0.055027	0.0204772	1.2441	0.0154331	0.499561	0	0.0320595	2.16711	0.0252525	2.26489	3.16713	1.00275	0.900883	0.724861	0.032159	0.935836	0.0202035	4.59774	2.43831	0.336982	1.26289	1.2533	1.43469	0.181101	0.302158	0.0128386	1.91248	0.179988	0.298284	3.51927	0.0547902	0.70254	0.277671	3.71182
TCGA-18-3407-01A	1	136	0.435373	2.60494	0.19262	0.662374	0.0311592	1.38746	2.99416	0.183815	0.208162	0.853509	0.062288	0.93318	0.0253885	0.0567632	0.0253206	0.709298	0.0687997	0.450045	0.0806544	0.0133229	2.35438	0.0817801	2.42477	2.61848	0.266829	1.00336	3.64639	0.0656178	2.54567	0.0495401	4.05814	1.65302	0.776815	0.99111	1.28332	4.63216	0.668139	0.446337	0.041978	1.75039	1.08427	1.13507	5.55981	0.364757	1.69909	0.376211	4.14148
TCGA-18-3408-01A	1	2304	0.21015	1.99858	0.0859612	1.30891	0.517902	0.74645	1.48145	0	0.211994	1.8846	0.776563	0.916351	0	0	0.0107109	1.60464	0	0.344406	0.034496	0.0168013	1.55912	0.0263182	3.91547	1.93054	0.614939	1.2268	2.38168	0.0168537	0.891224	0	4.26275	1.92431	1.8357	1.59924	0.944217	4.03488	0.283227	0.506318	0.00670693	1.89156	0.429035	0.768628	3.36615	0.0682274	1.68124	0.200831	2.63692
TCGA-18-3409-01A	0	3747	1.07255	3.18914	0.463915	0.791025	0.255888	0.9313	3.30797	0.461374	0.594001	0.797206	0.0135157	0.548941	0.00681413	0.0722651	0.0447119	1.04665	0.124317	0.806069	0.0291966	0.0560066	3.46113	0.0657912	1.49086	3.62014	1.02748	2.24238	0.201611	0.056179	0.345726	0.0354026	3.07766	1.91602	0.800407	0.901984	0.920116	2.86045	1.80739	0.288063	0.0502293	1.96874	1.21682	0.820186	3.66001	0.0672689	0.869617	0.616142	4.32658
TCGA-18-3410-01A	1	146	0.449999	3.78552	0.0439763	2.98161	0.103153	0.76219	1.73321	0.29942	0.1192	0.110346	0.0530349	1.47993	0.149572	0.0950685	0.0705129	0.589115	0.042852	0.510575	0.0232783	0.181236	1.02797	0.184118	5.98812	2.88549	0.107347	2.57354	0.817551	0.590249	0.250161	0	5.5183	3.8276	0.110902	0.129134	0.554899	3.6596	0.380758	0.241376	0.0268611	1.7719	0.191727	0.378109	2.13756	0.217555	0.789336	0.0884311	1.73464
TCGA-18-3411-01A	0	3576	0.432628	2.16289	0.0171311	1.02733	0.560556	0.203763	0.549564	0.118299	0.104452	0.00814746	1.50498	1.44055	0	0.0448079	0.0396116	2.43629	0	0.106671	0.00722722	0.940297	0.763571	0.156551	4.11452	1.82697	0.108271	1.15125	2.90509	0.0820586	3.08827	0.0131465	6.11975	1.01747	2.07509	0.536224	1.56893	4.29184	0.632127	0.640074	0.0290047	1.76141	0.172624	0.177267	0.784207	0.0144273	0.802824	0.00990364	0.807353
TCGA-18-3412-01A	1	345	0.452334	1.90746	0.0353156	1.38546	0.544539	1.35874	1.28546	0.0287751	0.157119	0.341444	0.0555382	0.68965	0.00473887	0.0833762	0.00629802	1.80039	0.0282144	0.212009	0.00681614	0.150606	2.15316	0.0460375	5.38962	2.12083	0.151652	1.26602	2.61189	0.0869051	0.163182	0.0489739	5.99219	0.795065	2.69744	0.208869	0.730169	5.65546	0.933307	0.573545	0.00394144	1.18375	0.143886	0.222241	1.8672	0.0404466	0.88054	0.0907934	1.37694
TCGA-18-3414-01A	1	716	1.06146	2.39641	0.0677659	1.38829	1.28842	1.79123	2.02584	0.18372	0.206813	0.186511	0.169847	1.88527	0.0420466	0.00961173	0.0488068	2.09353	0.0626454	0.139645	0.0152718	0.0221249	1.41243	0.133763	4.33883	2.6694	0.298802	1.66134	1.93739	0.128313	2.0628	0.0947655	4.81215	2.9474	2.65579	0.341327	0.77851	2.3373	0.54589	0.360074	0.0350469	1.24156	0.3109	0.223646	1.57707	1.19102	0.866493	0.0363888	1.69371
TCGA-18-3415-01A	1	2803	0.399937	2.2324	0.0354445	1.38219	0.129081	0.769832	0.631642	0	0.29084	0.0360032	0.0866495	2.2972	0.0222867	0.129398	0.0197742	1.58126	0.0149023	0.245463	0.0319714	0	1.42304	0	5.10292	1.71093	0.0877452	1.06441	3.80603	0.0310593	0.639367	0.0577553	4.86546	1.78256	1.74219	0.426518	1.08252	3.81406	0.33142	0.342772	0.0429304	1.49026	0.216659	0.495049	1.15266	0.0529306	0.59366	0.29926	0.986004
TCGA-18-3416-01A	1	973	0.514958	2.06493	0.0611521	2.17526	0.34239	0.802916	1.65997	0.175128	0.0101895	0	0.0299166	4.63183	0.0300938	0.118706	0.0200782	1.06308	0.00758575	0.100897	0.0952699	0.0314373	0.317453	0.0730442	5.10331	1.76892	0.0248401	1.45781	3.88936	0.0623951	0	0.0393511	5.67299	0.17641	1.16231	0.0178868	1.25833	4.6694	0.552101	0.434464	0.0188407	2.22491	0.443552	0.472999	0.0288488	0.0109083	2.1362	0.00748516	0.2264
TCGA-18-3417-01A	1	1097	0.515588	2.54318	0.0354365	0.727323	0.162334	0.360338	0.385967	0	0.242666	0.0211062	0	2.38632	0.0259621	0	0.0173133	1.02207	0.0514869	0.484798	0.0187317	0	2.02191	0	2.69784	1.47115	0.538195	0.912121	1.75057	0.0272071	1.0929	0	5.04131	3.45813	0.23606	0.861385	0.384667	4.03873	0.634356	0.105251	0.0429208	0.801317	0.292124	0.294909	2.47926	0.108972	0.772845	0.0508143	2.54559
TCGA-18-3419-01A	0	2811	1.26824	1.9584	0.0156943	1.91788	1.99493	1.14287	1.43455	0.176852	0	0	0.158915	1.26367	0.0304053	1.37224	0.010179	0.245144	0.0152892	0.224478	0.0648637	0	0.82328	0.166647	4.20531	2.93887	0.049766	1.61357	0.526525	0.0630335	0.820493	0.0397571	5.12758	0.272045	1.4345	0.00906466	1.41499	4.84643	0.482834	0.169001	0.0253266	1.62286	0.487297	0.744665	0.0291475	0.507717	0.185564	0.015087	2.41294
TCGA-18-3421-01A	0	2645	0.477603	2.10211	0.0484803	2.74919	0.611858	2.1161	1.65356	0.115496	0.0261748	0.305303	0.124602	1.08401	0	0.427178	0.0258799	1.56675	0.006534	0.277474	0.0187225	0.0271095	3.06883	0.103704	2.96676	1.57286	0.0995576	1.17874	3.1689	0.0271937	2.26257	0.0170732	6.57348	1.47208	1.62311	2.15145	1.35908	4.42186	0.154328	0.125351	0.0108451	1.33973	0.782591	0.730491	3.18791	0.126299	0.739239	0.237757	2.36777
TCGA-18-4083-01A	1	188	0.662905	2.36032	0.0939468	0.373668	0.304486	0.433474	1.95847	0.379454	0.193062	0.0284819	0.0348085	1.65314	0.0970802	0.730274	0.134882	0.798232	0.0635841	0.225099	0.190862	0.072245	1.35267	0.147446	3.98461	1.71089	1.49196	0.987453	6.32209	0.130192	0.235627	0.0457614	5.29676	1.88211	0.334058	0.416214	1.7704	3.75496	0.895573	0.583333	0.0097902	1.34523	1.71489	1.40012	1.77596	0.0501647	1.15984	0	1.5522
TCGA-18-4086-01A	1	85	0.19747	2.10142	0.06509	1.29046	0.213667	0.834702	1.33713	0.0327038	0.138458	0.0431899	0.456509	2.16875	0.0373277	0.25865	0.0837233	0.901087	0.0373434	0.365417	0.0534283	0.0224087	0.8287	0.0176383	4.90112	1.50915	0.190589	1.17206	4.42551	0.0985044	0.340381	0.0280718	5.28503	2.03342	0.329535	0.660504	1.91548	4.62217	0.697022	0.811756	0.0267024	1.60805	0.739738	1.00134	1.08857	0.0154777	1.65674	0.0523638	2.30372
TCGA-18-4721-01A	0	4694	0.987859	2.40841	0.175816	2.53762	0.238396	0.674062	1.37465	0.166068	0.528246	0.0683415	0	2.0628	0	0.689281	0.0377249	1.4011	0.0837892	0.510487	0.0205402	0	1.49445	0	4.63756	2.43897	0.210216	1.66312	2.03062	0.0298255	0.60217	0.0372236	5.05684	1.16504	0.549188	0.568983	1.95729	4.36054	0.707954	1.05626	0.0119012	2.181	0.240569	0.75501	2.72112	0.0205528	1.51693	0.0141179	2.20031
TCGA-18-5592-01A	0	1519	1.1136	1.61669	0.0232468	1.00878	0.403056	1.42757	0.938085	0.0296317	0.0195955	0.00791464	0.273663	1.07909	0.00488115	1.10987	0.0257748	0.383736	0.0338405	0.0911571	0.0278799	0.0303392	0.849089	0.0932913	3.93456	0.467033	0.0440803	0.895013	2.48049	0.0503714	0.331659	0.0127715	4.66761	2.70898	0.719836	0.189551	0.586748	4.87538	0.775788	1.69233	0.00405981	0.580676	0.66781	0.86385	0.347991	0.00702495	0.838914	0.0427972	0.345004
TCGA-18-5595-01A	1	827	0.487186	2.09273	0.114703	1.69811	0.877112	2.11124	4.31622	0.178309	0.0511955	1.00191	0.194294	0.185969	0	0.658022	0.00514304	1.32292	0.108248	0.151544	0.0221376	0.0556073	2.42935	0.0252352	3.6857	0.781131	0.13404	1.45741	3.4578	0.401619	0.301876	0.0101301	4.58079	3.01854	0.91639	0.373679	0.537971	4.68971	0.568174	0.307199	0.00642913	0.53642	0.801185	0.717583	3.24834	0.0439673	1.87927	0.113947	1.92232
TCGA-21-1070-01A	0	3636	0.568199	2.35357	0.0456654	1.09461	1.94174	1.46533	3.68818	0.157085	0.250374	0.528238	0.258323	6.31211	0.0662159	0.106263	0.0355977	1.02987	0.166286	0.452084	0.0384943	0.0418764	1.23716	0.0863988	3.26105	2.3003	0.137178	1.98253	3.24377	0.259378	1.02421	0.0351243	3.79826	1.54693	0.760044	0.558324	1.43675	4.3727	0.85207	0.749504	0.0334148	2.02459	0.586001	1.02017	4.22741	0.250242	0.872384	0.121796	2.8405
TCGA-21-1071-01A	1	1426	1.16696	1.96923	0.117667	1.65489	0.603375	1.24626	1.54027	0.073694	0.585716	0.0684995	0.106447	1.98173	0.00616094	0.273746	0.0404764	1.15534	0.0365925	0.338835	0.043764	0.0128481	2.22046	0	2.51598	2.70353	0.306418	1.12771	3.0489	0.0256624	2.3842	0.0320392	4.36641	1.4659	0.476163	1.41227	1.12023	2.7341	0.511927	3.07138	0.0652411	1.40346	0.691772	0.824449	1.54149	0.0694408	0.857638	0.0301558	2.86212
TCGA-21-1072-01A	0	3016	1.39938	1.58824	0.122281	2.32245	0.303477	1.52603	1.63843	0.0588446	0.107999	0	0.0289594	1.25894	0	0.510116	0.00650701	0.46625	0.0194942	0.128907	0.141117	0.0894352	1.52885	0.0160226	3.48103	1.62497	0.146731	0.938743	2.4903	0.108907	0.392084	0.0128108	4.70108	2.92057	0.824586	0.159239	1.0771	4.26754	0.248511	1.30989	0.00407234	0.784945	0.207652	0.220798	0.176706	0.0070466	0.516889	0	0.356283
TCGA-21-1075-01A	0	2134	0.393844	1.41045	0.106481	2.72654	1.28995	0.157236	1.27054	0.142459	0.083077	0.28048	1.37326	1.53723	0	0.0521098	0.0129484	1.67017	0.00488451	0.072121	0.0347755	0	1.6405	0.0317804	2.87413	0.482405	0.088561	0.485422	4.23154	0.0304413	1.38401	0.0127748	5.48879	1.03119	0.346004	0.397261	1.00287	3.2739	0.153767	0.609373	0.00811036	0.353102	0.358709	0.277046	1.16823	0.0687737	2.11127	0.129214	0.870972
TCGA-21-1076-01A	0	1852	0.427598	3.40146	0.22013	2.66698	0.437621	1.30831	5.16398	0.522278	0.590361	1.74796	0.204096	3.82485	0.0454663	0.266438	0.0700211	1.48519	0.162194	0.507385	0.0649991	0.0942575	2.25111	0.128123	3.9095	4.26771	0.468709	2.48703	3.92748	0.182263	1.68077	0.109644	3.61231	2.39299	0.480365	1.49195	3.98917	4.05116	1.20197	0.520565	0.244619	3.46716	0.827704	0.694449	5.27446	0.280376	2.30881	0.176471	3.91264
TCGA-21-1077-01A	1	1058	0.360286	2.00212	0.307633	1.98888	0.210919	0.634035	2.64148	0.154522	0.314258	0.523617	1.39495	2.9764	0.0471674	0.111203	0.0418903	0.689868	0.0368338	0.272771	0.0303514	0.0330262	1.41438	0.117584	4.04021	2.54149	0.427405	1.40974	3.59698	0.0440047	1.5365	0.0548535	4.55846	3.26826	2.99753	0.959139	1.48005	4.10085	0.861366	0.251984	0.0306797	1.78997	0.00346153	0.807448	3.56061	0.0820258	0.741249	0.0516528	3.27381
TCGA-21-1078-01A	1	474	0.0354629	2.0915	0.0547034	1.08663	0.229893	0.800155	2.40507	0.0328611	0.313737	0.142514	0	4.22685	0.0054182	0.184063	0	0.335431	0.0322217	0.0798344	0.0232522	0.0113023	3.77757	0.069624	1.89174	0.0764365	2.66928	0.643171	0.300741	0.0448257	0.108704	0.028207	2.10706	3.24648	2.57473	0.15231	0.211996	3.58968	0.368804	0.0962645	0	0.267729	0.275611	0.1099	1.35882	0.00779724	0.554644	0.137876	0.382174
TCGA-21-1079-01A	1	965	1.04939	2.81269	0.168361	0.449374	0.183099	2.30469	1.07479	0	0.26407	0	0	2.92905	0.011295	1.59708	0.0372117	0.939735	0.0280853	0.0308436	0.01623	0.102901	2.73087	0.175176	3.43981	1.19893	0.160925	0.854028	2.52571	0.0809062	0.355321	0.0294481	4.02552	3.46227	0.0092215	0.00669565	2.43586	0.83497	1.21083	0.202499	0.0233811	0.751144	0.295762	0.135105	0.021569	0	0.519404	0	0.198913
TCGA-21-1080-01A	0	3724	1.87632	1.76567	0.0365563	0.797467	0.50374	2.51744	2.36072	0	0.070953	0.157803	0	3.83266	0.00539698	0.680931	0.0355093	0.367644	0.0267966	0.161564	0.0383988	0.0112582	1.07384	0.102824	2.26599	1.67336	1.79394	1.44242	0.747954	0.066471	0.658229	0.055658	5.30942	2.30561	1.29059	0.304663	0.932189	2.92996	0.541944	0.120984	0.00896404	1.0834	0.428911	0.337576	1.8595	0.0459853	0.781767	0.0420802	2.47297
TCGA-21-1081-01A	1	284	0.861813	2.27768	0.170724	2.9727	2.56401	0.762727	2.77359	0.119573	0.464295	0.151496	0	0.427661	0.0500239	0.394783	0	0.291406	0.0335554	0.328193	0.143987	0.0419431	1.33982	0.0653824	1.93156	1.39837	0.259714	1.11052	3.56683	0.0896555	0.670058	0.0863929	4.46999	3.07261	0.358494	0.0317818	0.989537	5.08719	1.11374	0.685096	0.0688701	0.700728	0.503584	0.407368	0.867825	0.0145883	0.508683	0.0133371	0.94316
TCGA-21-1082-01A	0	3644	0.353831	2.33009	0.122929	1.59796	0.344112	1.24513	2.8157	0.0333604	0.238608	0.0783534	0.456472	1.86126	0.0540915	3.34395	0.0145846	0.871789	0.252303	0.287569	0.0391327	0.0675219	0.823376	0.0357669	5.01872	2.24158	0.222164	1.42581	2.73441	0.17399	0.656359	0.356893	4.25988	1.95185	2.09727	0.538275	2.2395	5.0473	1.04743	0.581889	0.0539745	2.01549	1.08974	0.703006	1.67319	0.069734	0.822716	0.915531	1.43331
TCGA-21-1083-01A	1	1315	1.31882	2.30062	0.637128	1.25412	0.231891	0.206046	1.75393	0.29141	0.0936264	0.0383963	0.0468896	3.11582	0.0973269	0.275401	0	5.16182	0.0331912	0.547364	0.0137367	0.0297564	1.76394	0.163617	5.12402	2.19996	0.160976	1.69869	2.8975	1.93703	0.494636	0.0494593	4.62266	3.81349	0.101925	0.220603	0.792925	2.19386	0.748398	1.6296	0.0547602	1.47364	0.667251	0.952377	1.90005	0.457693	0.305198	0.0602506	1.31687
TCGA-21-5782-01A	1	962	0.940634	2.48397	0.665212	2.05039	0.778811	1.64849	2.20723	0.891623	0.634012	0.34396	1.38632	1.32439	0.355421	0.360814	0.35457	0.840483	0.616127	0.772348	0.52587	0.775402	3.10553	0.827275	1.02424	0.979697	0.530422	1.78474	2.94177	0.307973	1.21189	0.376022	4.75155	2.05801	1.57185	0.877374	1.25149	4.78936	1.04404	0.607813	0.673767	1.22036	1.92377	2.46827	2.33592	0.635275	1.04015	1.23975	1.89873
TCGA-21-5783-01A	1	2680	0.459973	1.81499	1.51498	1.35543	1.04019	0.554395	1.14585	0.199348	0.232607	0	0.0924169	1.84767	0.017352	0.37946	0.01156	1.42306	0.244407	0.74659	0.0249108	0	1.73799	0.225199	2.46934	0.972592	0.76372	1.42889	1.71076	0.164163	0.547344	0.0671157	5.19707	2.63844	0.103045	1.89722	0.745894	4.71792	1.67412	0.084769	0.0708099	0.678134	0.660407	0.844348	1.76556	0.0854195	1.37772	0.00859043	0.601689
TCGA-21-5784-01A	0	1268	0.972128	2.57805	0.0401912	1.47339	1.43485	2.17025	5.29124	0.56782	0.409161	1.12505	0.846296	2.52164	0	0.121904	0.0495084	1.17337	0.0531437	0.713119	0.0535161	0.0983654	1.56287	0.529647	3.3711	1.90474	0.601974	1.83392	4.16287	0.16088	2.84837	0.14828	3.6152	3.3141	1.80609	0.950354	1.10769	5.13967	0.169205	0.689561	0.120782	1.60057	1.18037	1.15729	5.48091	0.33262	1.40547	1.63366	4.30759
TCGA-21-5786-01A	0	1032	0.228208	1.81715	0.249864	1.86373	1.24997	0.909406	0.523513	0.0526441	0.102286	0.102846	0.538545	0.81239	0.00873003	0.305645	0.0115971	0.20085	0.141729	0.186082	0.0125492	0	1.14645	0.25026	2.2975	0.671241	0.179183	1.78581	1.49637	0.0890013	0.178236	0.0114416	4.73872	1.61442	0.123178	0.411957	1.1542	4.45419	0.530764	0.191137	0.0108804	1.1114	0.954388	0.985181	0.528081	0.0187946	0.964808	0.0129078	1.17882
TCGA-21-5787-01A	1	329	0.148814	2.95292	0.0526107	1.85831	0.229364	0.785055	2.47267	0.0586839	0.113801	0.171927	0.476029	2.65281	0	0.0175804	0.063612	0.467463	0.0194402	0.640833	0.0070227	0.0698438	1.62904	0.236571	1.45846	2.50132	0.130069	1.82659	2.28281	0.253295	1.00765	0.12293	4.89641	3.3666	0.214639	0.254131	4.66408	2.60162	0.20159	0.300676	0.0321724	1.27986	2.49628	2.70542	3.78511	2.1176	0.357934	0.172699	1.48883
TCGA-21-A5DI-01A	0	979	1.80585	0.961847	0.0323848	1.77216	0.686034	2.41994	2.67612	0.165818	0.0994286	0	0.0375446	2.97934	0.0836251	0.296095	0.0126648	0.4768	0.128123	0.0642979	0.0803381	0.0394476	1.03228	0.0913261	3.06104	0.458333	0.0750783	0.511764	4.28259	0.0199205	0.064843	0.0493438	3.92411	3.78934	0.030885	1.02578	0.354957	4.7301	0.853309	0.0776157	0.0314715	0.435698	0.192003	0.126365	0.0362079	0.0137126	0.393275	0	0.341703
TCGA-22-0940-01A	1	669	1.45639	2.53865	0.0261683	0.931006	0.445319	1.44157	4.15792	0.140519	0.271119	0.230897	0.179977	4.42015	0.00481276	0.394189	0.0379584	1.26514	0.033371	0.943577	0.00692234	0.0299178	1.82616	0.0770876	2.55802	1.80061	0.27847	1.76803	1.38482	0.0882217	1.64677	0.0497258	4.94718	2.78826	0.759102	0.632079	1.31944	3.2002	0.443929	0.290226	0.0317166	2.05675	0.244608	0.749297	4.6065	0.107022	1.05929	0.20793	2.2443
TCGA-22-0944-01A	1	223	1.51546	1.55591	0.131655	0.787379	0.0850229	0.602646	1.82114	0.120601	0.0858152	0.0967192	0.198127	1.01049	0.0405119	0.371318	0.0108855	0.208053	0.0122787	0.13471	0.0292704	0.00856259	1.19446	0.104128	3.06052	1.01823	0.0988418	0.554454	3.27292	0.0507855	1.85836	0.0632698	4.86507	3.49111	0.365245	0.590391	1.11723	4.19015	0.478905	0.180069	0.00341225	0.706553	0.366265	0.91354	2.44574	0.0579936	1.90725	0.325397	0.707149
TCGA-22-1000-01A	1	454	0.321544	3.2885	0.154327	0.969225	0.793977	2.20682	4.67154	0.612446	0.735817	2.22359	0.0979428	3.49858	0.0280452	0.191541	0.0590278	1.58219	0.263405	0.706139	0.0401975	0.462037	3.44347	0.0367414	3.70704	2.32752	0.863494	2.23543	1.65483	0.308858	3.03069	0.245381	3.20739	2.73134	0.838279	1.19655	2.11422	3.23106	1.54657	0.595042	0.100058	2.54529	1.87333	1.27162	5.60565	0.274068	2.03687	1.54705	4.54727
TCGA-22-1002-01A	1	131	0.917452	4.53056	0.116356	1.35064	2.42293	2.64188	7.55156	0.473528	0.74101	4.09771	0.0120817	2.34417	0.0181923	0.0856843	0.024141	1.6762	0.11157	1.72108	0.0174616	0.369355	1.70473	0.585202	1.68372	2.61058	0.858531	3.02988	0.619186	0.428578	2.28856	0.235809	3.90681	3.4739	1.42441	1.4893	1.86704	3.76438	0.446298	1.3711	0.0498702	1.76573	1.6359	1.00277	6.06299	0.436536	1.56544	0.38845	5.82488
TCGA-22-1005-01A	1	1953	0.498594	3.40953	0.194784	2.52876	0.663698	1.56271	5.71018	0.359259	0.81813	2.34481	0.160977	4.01043	0.170371	0.266401	0.109632	1.49934	0.0832484	0.924355	0.0405249	0.220924	1.72728	0.257077	1.67692	1.91327	0.561609	2.60494	0.561742	0.486626	4.44471	0.187099	3.13724	3.06088	1.29784	1.90344	2.73349	1.28755	0.835372	0.423261	0.0919735	3.26215	1.83102	2.19061	5.66212	1.31718	2.25106	1.53361	5.03179
TCGA-22-1011-01A	1	53	0.822041	2.79504	0.16884	2.24229	0.86363	2.37892	2.15177	0.124354	0.109825	0.0451887	0.0278416	4.28606	0.0349242	0.41872	0.0371234	0.727792	0.10895	0.640756	0	0	1.43805	0.023041	3.16091	1.52503	0.417461	1.79178	1.71236	0.244841	0.346877	0.03663	3.72821	3.26794	1.60171	0.866885	3.15515	4.75155	1.33199	0.485766	0.0576212	2.63025	3.43975	3.18368	0.39979	0.0500362	0.646131	0.0945404	3.75682
TCGA-22-1012-01A	1	429	1.00194	2.0922	0.0863108	0.936518	1.27926	0.805386	2.2243	0.126822	0.173554	0.266621	0.123671	1.38261	0.0214891	0.0638159	0	0.325134	0.0214982	0.278779	0.0103503	0	1.27288	0.0235148	5.15258	1.8085	0.159927	1.16394	5.07417	0.102216	1.05317	0.0738154	5.69607	1.15165	0.2232	0.518276	1.49043	4.65926	0.44316	0.292974	0.0296954	1.30332	0.225539	0.679675	3.11588	0.110029	0.739682	0.520576	2.33888
TCGA-22-1016-01A	1	822	0.200253	3.92881	0.134304	0.983623	1.48196	1.85863	5.65895	0.886646	0.692769	4.85817	0.0327617	1.49586	0.137669	0.393267	0.0508089	1.97516	0.182492	1.47168	0	0.100905	2.2947	0.382527	2.3329	4.47431	0.541501	2.77836	0.972637	0.538231	2.51913	0.50004	3.31789	2.95489	0.878807	2.2261	1.86292	2.71576	0.456964	0.792354	0.336365	2.43148	2.20084	1.9945	6.24423	0.750363	2.63051	0.353328	5.97969
TCGA-22-1017-01A	1	1485	0.194783	2.55468	0.0543591	1.44027	0.764532	1.82779	6.64575	0.297381	0.461667	2.63521	0.0422666	5.14119	0.010747	0.225284	0.371061	0.517854	0.0320173	0.275852	0	0.0980564	2.16746	0.135209	2.18334	2.07795	0.149935	3.9974	0.118408	0.108879	3.2143	0.0690743	3.46879	2.01619	1.58095	6.70441	1.2723	0.0682151	0.283401	0.277283	0.00447777	1.67028	0.931421	1.3565	7.13445	0.455787	2.66767	0.393619	3.45483
TCGA-22-4591-01A	1	623	0.488208	2.47124	0.0515836	3.27918	2.49802	0.427727	2.95332	0.171964	0.126139	0.637948	0.160195	0.512373	0.00425475	0.104029	0.0112878	0.560613	0.0211583	0.15007	0.0122147	0.0177042	2.05056	0.0948015	4.12553	1.11786	0.897675	2.23215	2.96619	0.128155	0.744787	0.0655645	5.68122	1.14564	4.2659	0.465791	0.48295	2.39611	1.59309	0.0895132	0	0.988793	0.622841	0.381718	4.09525	0.63506	1.13555	0.061752	1.93753
TCGA-22-4593-01A	1	1067	0.467049	2.52063	0.295872	0.646592	0.548885	0.172286	0.951116	0.170538	0.581244	0.0211723	0.113011	0.783305	0.0130804	0.392781	0.0387872	1.32384	0.0292783	0.588751	0.0373394	0.013668	2.89289	0.124012	1.86412	1.66741	0.549509	1.15588	1.0882	0.211081	0.688594	0.0340693	4.96484	1.46467	1.03662	0.122929	1.1014	3.75675	1.29156	0.218136	0.381757	0.722097	0.451383	0.386101	0.171906	0.0327444	0.652863	0.00323906	2.29677
TCGA-22-4594-01A	1	1470	0.222818	2.47574	0.0455978	2.5463	0.143859	0.675031	1.38049	0.108776	0.886486	0.0099492	0.0121766	2.24566	0.0183349	0.177671	0.0162654	1.24549	0.0720117	1.00998	1.09026	0.0380627	1.47492	0.0976473	3.62887	2.62439	0.708256	4.45658	0.92059	0.14701	1.10617	0.152968	4.71911	3.21238	4.36282	3.42353	2.58157	0.343366	0.801229	0.244638	0.13653	2.59855	0.211741	0.869306	6.37343	2.74642	4.18411	0.09969	3.78454
TCGA-22-4595-01A	1	734	0.597337	2.58203	0.0624695	1.46863	0.14531	1.8459	2.43963	0.109887	0.209723	0.440067	0.246475	2.98867	0.0368212	0.268449	0.0184784	0.750921	0.14624	0.230499	0.0199916	0.0097118	1.53877	0.117593	3.27892	3.15634	0.511954	2.0263	2.38401	0.0945821	0.59423	0.13978	5.21647	3.35902	0.878399	0.640111	1.31608	4.29533	1.11793	0.216132	0.0230726	1.6467	1.27938	1.1166	4.66001	0.158791	0.996357	0.0892211	2.55003
TCGA-22-4596-01A	1	17	0.119835	3.80059	0.176889	2.1408	0.676408	1.32711	4.57871	0.532804	0.653009	1.65601	0.0115793	4.60531	0.0516924	0.590472	0.11934	1.1921	0.0851883	1.15796	0.0414836	0.106017	2.63236	0.146037	1.71817	2.78342	0.522433	3.34603	0.236761	0.337395	7.19021	0.145803	3.14617	3.44339	2.95222	2.13965	1.29444	0.487969	0.652175	0.585015	0.0618653	2.91618	1.96172	1.66767	5.76194	1.38475	1.67022	1.66932	4.33481
TCGA-22-4599-01A	1	1161	0.878093	2.75666	0.0427476	1.49257	0.42447	0.620194	1.1126	0.182013	0.0625451	0	0.232219	3.0102	0.0771085	0.212686	0.0209123	1.10151	0.0157616	0.380603	0	0	2.92353	0.518897	3.05568	2.89964	0.0899497	1.59796	1.80444	0.096358	0.634048	0.0409748	5.89813	1.13633	1.21216	0.108337	1.13816	2.5909	0.7896	0.410888	0.0261063	2.4482	0.728717	0.68378	1.16449	0.0226372	1.16497	0	1.28442
TCGA-22-4601-01A	1	1057	0.897415	2.27674	0.106586	2.1531	0.570731	0.418902	4.03117	0.0689835	0.119116	1.3329	0.380894	1.7508	0	0.30033	0.265546	0.440387	0.0565994	0.164727	0.157218	0.11583	2.20767	0.0738947	4.26719	1.20605	0.229975	1.67037	3.90625	0.138333	1.86711	0.0299636	4.05355	1.73449	0.407394	0.604789	2.45475	4.05264	0.50608	0.415089	0.00956364	1.07324	1.12856	0.677582	3.72604	0.0807977	1.77999	0.0113466	3.30399
TCGA-22-4604-01A	1	399	0.379609	2.92839	0.0874189	2.05679	0.0702013	0.702472	1.31508	0.139556	0.157395	0	0.337791	1.95273	0.0237343	0.372894	0	0.706105	0.015873	0.675057	0.0284227	0.00831288	2.2463	0.113351	4.03819	2.62037	0.52441	1.77067	3.9886	0.0493253	0.0741057	0.081376	4.33827	3.39321	0.00972886	0.00471343	2.69187	3.55119	0.774705	0.186841	0.0295428	2.03	0.694808	1.00624	0	0.0396609	0.663555	0.0578798	3.50935
TCGA-22-4605-01A	1	974	0.435401	3.40522	0.150533	1.47946	1.12192	1.46489	4.6612	0.523162	0.448756	1.02238	0.497309	1.03951	0.0102623	0.107623	0.0799139	1.05813	0.0456354	0.886627	0.0581101	0.334715	1.54972	0.15996	3.92648	3.1856	0.562734	2.14805	3.63829	0.344183	2.95063	0.129147	3.39258	1.98657	1.26168	1.25448	3.08163	5.02151	0.569054	0.767373	0.111209	1.84009	2.14489	2.06735	4.67795	0.213334	1.36137	2.56269	5.09186
TCGA-22-4607-01A	1	587	1.51846	2.412	0.176251	2.09488	2.52023	0.635893	1.55157	0	0.111509	0	0.266183	0.998821	0.0050613	0.0802411	0.00672629	0.734876	0.0449438	0.466401	0.0289004	0.0622266	1.65972	0.172483	4.63792	3.02956	0.0986623	1.63694	2.76721	0.0926421	2.93577	0	5.35009	2.44661	3.5105	0.185587	1.88623	4.34159	0.561798	0.204558	0.395718	1.1091	0.225499	0.465927	0.216165	0.319643	0.438108	0.32966	2.42126
TCGA-22-4609-01A	1	291	0.324746	3.27765	0.189078	1.81702	0.632022	1.82451	5.85602	0.710517	0.523481	2.34062	0.0840501	2.7185	0.0428885	0.348025	0.00641753	1.55291	0.147088	0.853238	0.00694546	0.135026	2.03134	0.22059	3.06673	2.90717	0.411701	2.30525	1.97549	0.27608	2.85388	0.178805	4.2939	3.97865	1.06445	1.08348	1.80473	3.50852	0.853153	0.386721	0.047473	2.35537	2.02381	1.96122	5.59805	0.231232	1.77093	0.0969372	4.89697
TCGA-22-4613-01A	1	358	1.59006	1.99768	0.0528676	1.23373	0.727229	0.671304	2.48119	0.415513	0.0855591	0	0.194715	1.61974	0	0.259594	0.0173245	0.562667	0.05152	0.378221	0	0.0271404	1.75431	0.123716	2.59004	2.26602	0.197087	2.22509	2.73905	0.297014	0.394991	0	6.11528	1.74867	1.75036	0.355702	1.92512	4.56164	0.562914	0.165005	0.0108576	2.21172	0.598546	0.55761	2.1698	0.0914297	0.773236	0.0256475	3.71596
TCGA-22-5471-01A	0	1845	0.189607	2.00222	0.0426001	2.69121	0.254851	1.04991	1.10098	0.0582877	0.0576305	0.0156825	0.733481	4.90643	0.0477719	0.211993	0.0192472	0.507943	0.047792	0.18757	0.00697444	0.20767	0.677635	0.221446	4.46591	1.08721	0.0728321	1.54933	2.28721	0.234483	0.535377	0.0623509	5.11616	2.7458	0.0274752	0.105301	1.02225	3.65551	0.416944	0.31842	0.0160651	1.31051	0.149921	0.401546	0.0902043	0.101294	0.805159	0.0284848	0.380222
TCGA-22-5472-01A	1	1975	0.0781727	3.40839	0.177009	1.52655	2.57415	2.13781	6.22678	1.13023	0.731225	3.38618	0.724874	1.03142	0	0.320746	0.0134824	1.88905	0.149898	0.566052	0.00731274	0.198609	2.22787	0.128007	3.82216	2.62326	0.364012	2.3215	2.80268	0.581092	2.61825	0.353754	3.23175	2.46403	1.4249	1.3765	2.07518	4.26358	0.172349	0.515672	0.0581056	1.7317	1.40045	1.00022	6.01041	0.344254	1.78644	0.792315	4.62605
TCGA-22-5473-01A	1	1933	0.463709	1.76734	0.106119	2.7606	0.126168	1.0344	0.820837	0.124078	0.0448354	0.420161	0.188998	0.502513	0.004226	0.199788	0.0278676	0.699353	0	0.101095	0	0	1.709	0.0545679	4.44493	1.40839	0.179037	1.30549	3.39229	0.0350669	0.593067	0.0220386	4.82596	2.45561	1.00028	0.459456	0.749506	4.73457	0.974645	0.172687	0.007021	1.0228	0.894345	0.837395	2.33082	0.0597026	0.868313	0.187764	2.10963
TCGA-22-5474-01A	1	445	0.458615	2.58884	0.0325339	2.72503	1.25313	0.670934	0.70613	0.18392	0.0476789	0	1.42983	2.42991	0.00798687	0.0843785	0.015887	1.5692	0.0855495	0.434074	0.0114822	0.0248953	0.783374	0.161618	4.04064	2.24882	0.689659	2.29117	3.14336	0.315505	2.484	0.0104684	4.38173	1.15912	2.01884	0.673283	2.66206	4.61759	0.538815	0.996327	0.0872128	2.31673	1.25288	0.787636	0.976833	0.062088	1.16877	0.0881683	3.80296
TCGA-22-5477-01A	1	1346	1.02996	2.28688	0.0348062	2.93693	0.578088	0.57003	3.35817	0.0443175	0.0769973	0.639882	0.831813	1.21214	0.0036704	2.99447	0.0145866	2.67805	0.0363057	0.189124	0.00528017	0.0152825	2.32534	0.233564	3.26557	1.0381	2.30891	1.32711	3.6119	0.075072	0.349072	0.0474228	5.1329	2.66097	1.99208	0.46144	0.727563	2.31771	0.358076	0.805243	0.00609871	1.04819	0.297117	0.668541	2.33823	0.082297	1.95205	0.36081	1.47725
TCGA-22-5478-01A	1	24	0.520292	2.46521	0.0525651	3.07076	1.95405	0.505592	3.22761	0.136911	0.33618	0.312555	0.222805	1.13258	0.00779735	0.147692	0.0257598	1.12956	0.0499664	0.533053	0.0167827	0.140059	0.758839	0.331299	2.87669	1.66305	0.850176	1.36684	2.97148	0.367109	3.04382	0.0602628	4.93865	1.10505	4.23318	1.67242	2.34119	0.207159	0.936575	0.325357	0.230802	1.31168	1.09913	0.612636	3.01027	0.0713983	0.993843	0.935161	4.05651
TCGA-22-5479-01A	1	2625	0.381673	2.16403	0.0358012	3.22706	0.592722	0.973736	1.22697	0.104197	0.121339	0	0.295098	1.88608	0.0291154	0.160875	0.0155594	0.618397	0.0233491	0.356419	0.0251794	0.0835983	0.705599	0.146856	3.96132	1.68566	0.166623	1.15103	3.18383	0.309618	2.22271	0.0897479	4.96844	0.795967	0.504999	0.23112	0.822465	4.79668	0.613359	0.392514	0.0528228	1.13522	0.717678	1.24957	0.14977	0.0581177	0.74868	1.41482	1.41228
TCGA-22-5480-01A	1	2170	0.18488	2.55909	0.43101	4.32364	0.240549	2.04193	3.45851	0.0902157	0.136486	0.460836	0.0950393	2.77409	0.0449065	0.0736923	0.0100735	0.625683	0.0075854	0.186031	0.0270998	0.0158035	2.00261	0.208885	3.47779	1.22953	0.836973	2.98928	0.3852	0.339337	1.92919	0.0490213	3.87057	3.93901	0.465146	1.38191	0.839283	4.05022	0.752516	0.172974	0.149958	1.44582	1.11926	0.891902	4.69475	0.140721	1.25612	0.0731561	1.70203
TCGA-22-5481-01A	1	2409	0.218255	2.07375	0.019933	2.8022	0.2305	0.332853	2.20355	0.0354579	0.106376	0.0189078	0.206019	1.5323	0.0174816	0.923328	0	0.142754	0	0.11609	0	0.0363028	0.890727	0.737671	4.05319	0.584469	0.0630081	1.99678	2.68444	1.35575	7.93108	0.0602508	5.12861	0.295135	0.559822	0.594435	0.722133	2.32694	1.46672	0.157264	0.0145507	1.43267	0.752478	0.563828	1.69727	0.0416131	2.15603	0.00577561	0.963436
TCGA-22-5482-01A	1	357	0.961228	1.7474	0.0720473	2.30254	0.357927	2.32207	1.14014	0.117428	0.10368	0.0193289	0.774308	1.52449	0.00797005	0.0705081	0.00530392	1.02713	0.0471928	0.0697011	0.0114581	0	1.3172	0.230063	4.15143	0.514576	0.100323	0.828575	3.79588	0.0655213	0.169695	0	3.66529	3.68076	0.0606494	0.0556736	1.11762	4.23396	0.729957	0.266853	0	0.66821	0.124453	0.180051	0.166187	0.0171637	1.75958	0.00786774	0.308197
TCGA-22-5483-01A	1	573	0.302081	2.65333	0.113934	1.94562	3.17266	0.191466	1.29668	0.184067	0.0256463	0.0103715	0.0865916	0.953588	0.0285722	1.37376	0.0169542	1.47328	0.0535256	0.725786	0.00460778	0.033127	2.68561	0.232937	2.82734	2.48101	0.144025	1.54836	4.05743	0.116207	2.85682	0.151585	4.96363	2.45441	0.592335	0.717675	3.51857	4.59072	0.900249	4.06199	0.120159	1.35426	0.382518	0.657279	0.036405	0.0183547	1.25563	0.161524	1.33956
TCGA-22-5485-01A	1	916	0.190369	2.66473	0.250771	1.93099	0.435202	0.782556	4.29317	0.340617	0.106719	1.00746	0.462872	0.522786	0	0.115778	0.0309531	1.70339	0.0194839	0.214964	0.00563357	0.0163016	2.50529	0.169943	3.68902	1.61893	0.237765	1.63886	3.7145	0.0954448	0.822067	0.0305408	4.94881	1.62452	0.762414	0.711119	0.954323	4.62022	0.239233	0.790431	0.00325706	1.10851	1.61938	1.00306	4.38214	0.076982	1.19195	0.0115667	1.99626
TCGA-22-5489-01A	1	1912	1.0507	2.63572	0.327108	3.73706	0.990867	1.64418	3.44319	0.29789	0.231912	0.319466	0.0245815	2.09559	0.437646	0.0149553	0.0110126	1.19867	0.15743	0.497656	0.0178387	0.239613	1.16929	0	4.29359	2.37033	0.69539	1.9898	0.354902	0.225472	2.61558	0.0949585	4.50954	2.69176	0.544357	0.886919	2.03836	3.4131	1.29267	0.474128	0.135174	2.37965	0.615713	1.11176	3.95881	0.0471169	1.07722	0.395831	3.81779
TCGA-22-5491-01A	1	1713	0.71256	1.58832	0.0160514	2.4259	0.872277	2.90568	0.622705	0.0238583	0.0467929	0.0439642	1.25788	0.800683	0.00392354	0.351368	0.0258881	0.482095	0.08398	0.0788208	0	0.0404884	0.710159	0.158728	6.16091	0.499266	0.239395	1.21159	3.50252	0.0956179	4.4699	0.0704101	5.33607	1.34221	2.68681	0.170847	1.61671	5.32555	0.173764	0.284426	0.0259009	0.774059	0.161819	0.133135	0.143236	0.0931257	1.10991	0.610601	1.18938
TCGA-22-5492-01A	1	506	1.69639	3.1232	0.0391484	0.828141	3.42295	1.76953	3.56303	0.189742	0.177885	0.935767	0.38743	1.44566	0.0448338	0.029637	0.0272648	1.6409	0.0287035	0.438307	0.0118686	0.0257289	2.51712	0.178839	1.92738	2.67303	0.231956	2.1754	1.3874	0.209686	0.804074	0.144569	4.68807	2.83206	2.54048	1.04959	1.93353	4.92841	0.440428	0.264142	0.0835868	2.22178	1.02443	0.991653	5.28191	0.635801	1.53329	0.0363176	4.03199
TCGA-22-A5C4-01A	0	671	3.16556	1.84939	0.348263	2.72236	1.93925	0.611418	4.93244	0.171572	0.139752	1.09642	0.0098258	0.48564	0.00988441	0.355819	0.0131288	0.415628	0.0866483	0.249765	0.0628541	0.0806318	2.64803	0.320117	2.2057	1.09981	0.108413	1.79011	2.21662	0.0906761	0.70623	0.0257905	4.10667	2.09231	2.69906	0.463004	0.679483	4.76826	0.624534	3.20442	0.0123179	0.988522	0.535526	0.620885	3.68825	0.123156	1.21063	0.029077	2.41379
TCGA-33-4532-01A	1	3924	0.527954	1.69132	0.108925	0.670575	0.821181	1.14146	2.97803	0.108253	0.0425808	0.997609	0.0884835	0.17113	0.0272803	0.208308	0.00609056	0.808736	0.0227789	0.144001	0.058268	0.00956247	1.44264	0.157003	2.61677	1.33767	0.0959061	1.58966	2.81249	0.163601	0.400354	0.0819271	5.52652	0.710607	3.43932	0.852735	0.562158	4.79085	1.23009	0.264902	0.00381151	0.691397	1.40349	0.872103	3.3813	0.0834781	0.745549	0.0664111	0.998081
TCGA-33-4533-01A	0	4068	0.841072	2.8124	2.07348	1.40313	0.854836	1.54198	1.64662	0	0.859366	0.151374	0.372848	3.75985	0.0511378	1.05671	0.0304407	1.54762	0.034307	2.40264	0.041037	0.0120394	3.43003	0.0740685	2.91992	1.4009	1.08115	1.2668	1.77704	0.0938989	0.256483	0.198191	5.02462	4.16695	0.616482	4.34646	3.13617	4.92133	0.495814	0.111304	0.348629	0.817605	0.355086	0.472409	0.343589	0.0329425	1.51178	0.172026	2.60002
TCGA-33-4538-01A	1	2979	1.42508	1.65673	0.0463317	2.36695	0.184936	0.906321	1.49366	0	0.0677506	0.0184837	0.0883762	2.44834	0.022741	0.38829	0.00759971	1.53361	0.0283827	0.258897	0.0164026	0.377275	0.583594	0.108745	1.69786	1.00783	0.0914639	0.835353	3.90439	0.0817473	3.58344	0.0874985	4.65123	1.00815	0.306324	0.358504	1.26519	4.39987	0.150319	0.261415	0.0189341	1.0455	0.472574	1.12793	0.883562	0.103489	0.392707	0.552453	1.40442
TCGA-33-4547-01A	0	2419	0.329011	2.51503	0.0766756	1.85456	1.40285	1.82478	2.35886	0.072286	0.232593	1.00572	0.104436	1.00453	0.0299528	0.145636	0.0318424	1.02333	0.0299654	0.34606	0.0344371	0.0374673	1.50759	0.0584556	4.34976	2.36628	0.476937	1.87737	2.3226	0.0981252	0.700803	0.0314184	4.48228	2.95075	0.992229	0.998751	1.31599	4.64763	0.443191	0.188905	0.0735888	1.3834	0.997299	1.06316	4.38384	0.180079	1.32838	1.04863	3.42196
TCGA-33-4566-01A	1	5287	0.0427401	2.22509	0.0289003	0.86315	0.274968	1.03134	1.47242	0	0.0562323	0.110957	0.0554273	4.38764	0	0.19219	0	0.191843	0.0828759	0.233928	0	0	1.74137	0.0904725	1.13151	1.96562	0.13881	1.12306	0.536792	0.389363	0.367639	0	4.82875	1.76796	0.0456456	0.033257	2.28158	0.0834308	0.378038	0	0.0117683	1.29301	0.0982684	1.1904	1.31691	0.0403654	0.310125	0	0.417115
TCGA-33-4582-01A	1	3149	1.30972	0.834584	0.0687374	0.457778	0.857458	0.14003	0.985493	0	0.0916476	0.196761	0.0424047	0.315631	0.0107825	0.00975235	0.0214275	0.435117	0.00540364	0.058317	0.0610052	0.0112672	1.1932	0.21436	3.61841	0.557674	0.0467911	1.18496	0.893906	0.0336451	0.898918	0.0281199	5.76027	0.912246	1.67265	0.241279	0.187591	4.36186	0.0442003	0.406182	0.00449261	0.377579	0.0720955	0.10296	1.26839	0.0231944	0.228845	0	0.69435
TCGA-33-4583-01A	1	4601	1.17891	1.15177	0.034043	2.07198	0.0802191	0.524333	1.25949	0	0.144742	0.647114	0.0967054	5.08175	0.0125229	0.306223	0	1.08502	0	0	0	0.0260533	1.02198	0.118916	5.5289	0.727309	0.0542352	0.634889	2.58543	0.0770241	1.39611	0	4.92944	1.2382	0.127582	0.128129	1.36159	3.64144	0.0343611	1.10312	0	0.667519	0.226682	0.242933	1.71761	0.018002	1.03913	0.0488262	1.87595
TCGA-33-4586-01A	1	428	0.997448	1.72776	0.0684742	2.72065	0.276953	0.755585	2.77005	0.0830737	0.17103	1.17442	0.90493	2.02611	0	0.0577537	0.0123276	0.608981	0	0.0748185	0.0265566	0.0193311	2.37095	0.0599102	2.80466	0.894182	0.120932	0.799709	3.14448	0.0385255	0.691711	0.0121623	5.30156	0.933288	0.269434	0.279641	0.695096	3.34569	0.523201	0.349763	0.00386561	0.693308	0.392612	0.183657	3.95947	0.0396779	0.912745	0.0760783	2.41629
TCGA-33-4587-01A	1	1656	0.543853	2.18047	0.172853	0.528322	0.177129	0.14305	2.72445	0.304364	2.1688	0	0.566607	0.504994	0	2.05984	0.0168827	2.70208	0.0295077	0.295311	0.0541188	0.00887083	3.05163	0.0682814	3.41721	1.08845	0.108084	2.1136	2.62096	0.215199	8.72135	0.0547906	4.61237	0.568503	0.206726	0.597827	0.811239	1.14082	0.773784	0.259145	0.198129	0.790894	0.596951	0.524452	0.307431	0.0363259	1.19994	0	0.952747
TCGA-33-4589-01A	1	47	0.342441	1.33597	0.00412249	0.126235	0.3417	1.0558	0.293849	0.106708	0.175411	0	2.40252	4.4991	0	0	0	0.167902	0.0120136	0.0408575	0.803987	0	1.00028	4.69514	5.19762	2.14422	0.0392035	0.629278	2.1393	0.0125873	2.23976	0.0157328	5.78827	2.63	0	0	1.39204	1.33293	0.0165741	0.115843	0.115566	1.29198	0.183881	0.240408	1.24949	0.23949	0.690168	0.560149	0.17761
TCGA-33-6737-01A	1	601	0.108808	3.04377	0.24629	1.55316	0.254958	0.756801	4.45038	0.356029	0.320973	1.75796	0.187404	0.839889	0.00692534	0.14328	0.045432	1.1219	0.126264	0.774904	0.0296694	0.202724	1.89181	0.0559153	0.677663	2.1632	0.233054	1.90167	2.25739	0.306966	1.79437	0.13881	4.00757	4.57007	0.263285	0.610567	1.98087	0.104045	0.33276	0.273303	0.0538198	1.05827	0.67333	0.614876	4.12411	0.226253	2.35784	0.0505005	3.4439
TCGA-33-6738-01A	0	1927	0.0519072	1.80997	0.0896295	1.92021	0.46856	0.354831	3.77257	0.0923917	0.183447	0.225866	0.0705346	0.980025	0.00518495	0.209456	0.0341282	1.09209	0.0103558	0.278369	0.0148762	0.0108167	0.834318	0.130433	5.68105	0.648463	0.149816	2.72452	1.76351	0.183822	1.34206	0.0270019	4.97009	1.09529	2.68507	0.50784	0.491515	1.65874	0.136904	0.289348	0.0509191	0.984967	0.466525	0.247299	2.19785	0.175862	0.958718	0	2.25585
TCGA-33-A4WN-01A	1	143	0.908224	1.54854	0.48313	1.44757	1.42981	0.628194	1.42547	0.0672885	0.0880448	0.105601	0.0655832	1.98536	0.0167766	0.285172	0.0441935	0.665353	0.31247	0.188212	0.0320272	0.217841	0.97631	0.123874	3.90285	0.351923	0.199726	1.11382	3.70288	0.102425	0.721357	0.0292176	5.0334	1.01296	1.28177	0.250014	0.954706	5.58154	0.700625	0.28036	0.0277929	1.22374	0.475704	0.529483	1.13945	0.0399484	0.742286	0.0110624	2.45149
TCGA-33-A5GW-01A	1	9	0.699942	1.75407	0.0669025	0.920074	0.817392	2.28964	2.09098	0	0.114059	0.412448	0.101599	1.43275	0.00587092	0.845067	0.0385925	0.167489	0.0348871	0.0710067	0	0.0243862	0.641054	0.0381431	3.02382	0.205782	1.21039	1.11887	3.89596	0.238242	2.14659	0.0897574	3.93832	1.68211	2.95975	0.0878	0.675334	5.51899	0.358225	1.07594	0.0338411	0.360113	0.646184	0.487586	2.44119	0.0662393	0.857362	0.0057955	1.21088
TCGA-33-AAS8-01A	1	1114	0.694026	1.58475	0.00885836	1.84519	0.132074	0.526042	2.37675	0.0391922	0.0259469	0.545884	1.56471	0.869735	0.00647396	0.227478	0.0171536	0.27449	0.0129245	0.0525486	0.208351	0	1.54765	2.51055	3.34093	0.468546	0.295457	1.02067	4.1663	0.0794054	2.49522	0.235113	5.0601	1.59249	0.827172	0.495618	0.655511	4.31888	0.521261	0.283851	0	0.964909	1.03587	1.09247	3.79462	0.20847	1.35541	0.246667	1.79965
TCGA-33-AASB-01A	1	211	0.369172	1.30306	0.171762	4.29879	0.272803	0.376207	2.99387	0.0985057	0.0939173	0.55416	1.11779	1.75435	0.0274859	1.07453	0.0292215	0.752048	0.399913	0.0743437	0.214843	0.0115543	1.60854	2.16198	1.66609	0.366551	1.31473	2.46562	2.48817	0.0681856	4.41792	0.125435	4.62223	1.92924	0.355377	0.311898	2.501	3.4846	0.213548	0.0633554	0.00920003	0.215708	0.84262	0.670628	5.1082	0.529316	0.815794	0.145777	1.63148
TCGA-33-AASD-01A	1	2249	1.42121	1.31519	0.018691	0.544348	0.0958542	1.38088	0.906904	0.0975637	0.0999306	0.0088919	0.356344	2.83	0.0697227	0.0773789	0.0145402	1.31459	0.0218235	0.0519307	0.0390148	0.0114405	0.879286	0.8784	3.16799	0.48188	0.025924	0.726182	3.24385	0.0564895	0.696485	0.0285497	4.33496	2.91859	0	0.0129506	0.329262	4.49445	0.441526	2.45831	0.130946	0.510466	0.0629508	0.0179497	0.369578	0.135855	1.49665	0.139489	0.00491324
TCGA-33-AASI-01A	1	1344	0.437848	1.88223	0.0237099	2.51414	0.836465	0.235794	2.11264	0.12288	0.0186625	0.150542	0.206592	4.54596	0.0344975	2.24667	0.0184516	0.208698	0.048089	0.128488	0.059078	0	1.28756	0.547054	2.11495	0.107003	0.0795858	1.67406	1.51449	0.0714099	0.769488	0.139585	4.91447	1.16668	0.201695	0.193114	0.605252	3.80786	0.247735	0.133337	0.0230393	1.38864	0.814601	0.650341	2.07359	0.125151	0.626783	0.193243	2.38467
TCGA-33-AASJ-01A	1	3600	0.539909	0.642163	0.00915104	1.35074	0.746811	1.02081	1.79051	0.118165	0.0179212	0.0534047	0.352911	0.582751	0	0.381262	0	1.1143	0.0133509	0.027384	0.102416	0	0.47857	0.166222	5.16398	0.358629	0.0243409	0.476762	5.43397	0	0.235334	0.0518219	5.40014	1.22281	1.28045	0.157695	2.55557	4.20507	0.359102	0.054824	0.00556326	0.459791	0.109149	0.158434	0.522393	0	0.860101	0.0131742	1.058
TCGA-33-AASL-01A	1	826	0.923844	1.12858	0.0102711	2.57257	0.238357	0.904515	2.49008	0.089351	0.0300567	0	0.169246	4.57748	0.00750741	2.10501	0	0.341502	0.0371681	0.0408059	0.0215073	0	0.46546	0.118622	4.78902	1.23295	0.0777958	0.407787	3.68006	0.149776	0.0386166	0.0196143	4.69234	2.31768	0	0.654751	1.34277	3.72135	0.381746	0.131824	0.0124633	0.694954	0.196536	0.04386	0	0	0.877225	0	0.0398927
TCGA-34-2596-01A	1	80	1.18388	2.06897	0.119594	2.4941	0.318709	0.519563	3.35498	0.147105	0.130035	0.354874	0.179442	1.63146	0.0497182	2.04022	0.0200395	1.88092	0.0594844	0.382566	0.0144892	0.169403	1.46225	0.111872	3.50419	1.76694	1.00106	1.36675	2.75385	0.169905	0.911648	0.0521337	5.1591	2.96357	0.546509	0.136991	1.27264	2.52203	0.722031	0.564942	0.0657754	1.79204	0.263905	0.624498	1.22891	0.0641239	1.42205	0.36432	2.30303
TCGA-34-2600-01A	1	1874	1.05378	2.4254	0.061211	1.19616	1.20952	1.31167	4.60816	0.0954458	0.350999	0.333287	0.0106402	0.165275	0.128406	1.10974	0.00712534	0.654663	0.0475732	0.140607	0.0456616	0.0765318	3.50224	0.257866	1.651	0.511322	0.780036	1.20168	1.04834	0.294443	0.751955	0.0688012	3.06663	2.31919	2.93422	0.338503	0.7402	4.27836	0.6847	0.231197	0.0352973	0.665677	0.335252	0.406589	2.31456	0.11162	0.788989	0.0366486	2.19377
TCGA-34-2608-01A	1	1000	0.684186	3.19903	0.144345	1.66497	0.535255	1.12747	4.45953	0.4085	0.419023	2.13578	0.324694	2.13737	0.019152	0.164562	0.0810026	1.74813	0.146597	0.620437	0.0069211	0.106773	2.13712	0.106786	2.75743	1.99482	0.579421	2.25655	1.89167	0.206789	2.54334	0.12122	3.4002	1.99337	1.27829	1.64323	1.93015	3.83745	1.63935	0.531651	0.119179	2.48582	1.67391	1.15699	5.46153	0.151433	1.43855	1.68239	5.24894
TCGA-34-5231-01A	1	1984	0.716193	2.03902	0.167013	3.11877	0.0564623	0.692751	2.25337	0.234065	0.0834214	0.0952443	0.0313912	2.39825	1.31316	0.799318	0.125941	0.356472	0.0158817	0.978484	0.0407757	0.250532	1.27185	0.168107	1.78949	1.76416	0.202537	0.972853	1.73508	0.0590232	1.02543	0.0331213	4.9255	1.27679	0.398068	0.523502	1.00389	0.52743	0.220565	0.314391	0.0315083	1.09941	1.17791	0.99009	2.38863	0.0541481	0.7537	0.30558	2.92299
TCGA-34-5232-01A	0	2471	0.881747	2.28038	0.157391	2.01103	0.290731	3.02938	3.69912	0.0641593	0.110919	0.684174	0.458445	2.74069	0.113296	0.922449	0.0375026	0.407702	0.017756	0.201309	0.0153409	0.0441122	1.10614	0.276738	3.9813	0.835121	1.33773	1.62597	2.18757	0.189232	0.772304	0.099562	4.25975	1.25273	0.90809	0.226466	1.2877	5.26336	0.356853	0.295135	0.0553504	2.34715	0.370846	1.15728	4.53541	0.214687	1.33094	0.545407	3.44836
TCGA-34-5234-01A	0	2271	0.278176	3.17109	0.0560696	1.2092	0.570506	1.58329	3.694	1.08557	0.841118	1.81593	0.527155	3.32617	0.00924798	0.0494717	0.0663053	2.08737	0.0546419	1.20962	0.0198934	0.120847	1.92134	0.56104	2.78544	2.67558	0.40596	2.23536	1.43475	0.138987	3.16949	0.214481	4.92287	2.67357	1.0015	2.185	1.38536	2.125	0.31037	0.658953	0.227877	2.73301	0.888566	0.745374	6.55039	0.410129	0.94183	0.692211	4.72407
TCGA-34-5236-01A	1	276	0.332783	2.65837	0.405264	2.3836	0.304106	0.707191	0.825182	0.33248	0.5681	0.00940942	0.352195	0.883477	0.00580417	0.130621	0.0268166	0.842934	0.0230876	0.197681	0.00834706	0.0419329	1.34072	0.145279	4.69241	2.95537	0.355846	1.76594	4.27062	0.128268	0.447134	0.095922	4.05745	1.18433	0.131426	0.379203	1.95085	4.09708	1.99933	0.316498	0.0638502	1.85416	0.652324	0.517999	0.158187	0.0249129	0.737085	0.220507	1.72481
TCGA-34-5239-01A	0	1834	0.802442	2.4868	0.127175	3.24016	0.19338	1.23086	1.71081	0.2201	0.164375	0.00524322	0.111393	0.983106	0.126929	0.487029	0.0754488	1.68439	0.0756794	0.883528	0.0322429	0.123115	2.63206	0.170271	4.40414	1.9931	1.86554	1.98221	0.771168	0.13589	0.634192	0.106357	3.90266	3.20982	0.0364962	0.472647	1.94336	3.25179	1.09835	0.210465	0.0912317	1.78353	1.43684	2.24251	0.671949	0.0771352	1.50379	0.125364	3.89534
TCGA-34-5240-01A	0	1541	0.396316	1.7972	0.111696	1.43958	0.0158046	0.285772	0.438899	0.194047	0.0823378	0.0615928	0.64242	0.871107	0.00965945	0.234063	0.0128304	1.08546	0.0287987	0.363206	0.00695835	0.0595302	0.537095	0.0158322	5.48728	2.56687	0.315877	0.92229	4.11059	0.0400822	0.225069	0.0252067	4.89896	0.403707	1.21295	1.0903	1.39698	5.79938	0.279287	0.821447	0.0358161	1.49234	0.180519	0.274737	0.4304	0.0344819	1.17037	0.106028	2.78839
TCGA-34-5241-01A	1	515	1.44608	2.99461	0.115379	1.16712	1.38246	0.888384	3.90615	0.444657	0.575945	1.71578	0.569	1.07507	0.0315484	0.00958087	0.0554705	1.7661	0.0315618	0.876393	0	0.0757582	2.60082	0.0847776	5.44603	3.32034	0.272372	1.63774	3.03535	0.388521	1.25838	0.09447	4.74729	2.25749	2.19166	1.66346	1.18339	3.26774	0.938759	0.600283	0.162843	2.01051	0.401857	0.228955	5.36784	0.179736	1.12219	0.2455	3.17571
TCGA-34-5927-01A	0	1361	1.30324	1.75648	0.405735	1.96604	0.412343	0.187585	1.53334	0.132604	0.0646339	0.422531	0.36349	1.0776	0.290116	1.23004	0.453499	0.730026	0.0336438	0.171308	0.0108424	0.192084	1.76961	0.141827	2.76954	1.18714	0.570056	1.32297	3.89638	0.0771693	1.50099	0.0866164	4.66975	1.24396	5.16619	0.37259	1.54068	1.4648	1.33425	0.840547	0.00627331	0.678249	0.547917	0.421549	1.94201	0.0639032	0.866897	0.0295501	1.19884
TCGA-34-5928-01A	0	1196	1.06479	2.86936	1.02432	1.56948	0.883275	0.682035	0.886045	0.0340644	0.61114	0.075652	0.274362	2.52065	0.0361356	0.112559	0.0222843	0.816053	0.0306478	0.498797	0.00808038	0.00587162	2.19701	0.149207	2.70626	2.71945	0.971533	1.55675	1.10224	0.0349846	0.302561	0.0146949	3.2119	2.64365	0.303324	0.665941	1.02211	3.0219	2.08838	0.0776468	0.847827	0.915151	1.0549	1.13194	2.9001	0.032073	0.776104	0.0410873	3.02195
TCGA-34-5929-01A	1	151	0.917803	2.08628	0.0585406	3.73457	0.0968249	0.292321	3.23268	0.119566	0.0687509	0.467657	0.219498	2.6216	0.154319	0.573852	0.215174	0.623993	0.0259526	0.282337	0.0412681	0.0241151	2.40011	0.253457	0.895701	1.59607	0.278114	1.31448	3.65683	0.0420703	0.201948	0.030205	4.57002	2.0276	0.851414	0.289162	1.06512	4.26918	0.290367	0.998703	0.00723696	1.03799	0.675113	0.618634	2.03511	0.0331286	0.679845	0.0142842	1.71789
TCGA-34-7107-01A	1	34	1.18427	2.39756	0.0592617	1.21338	0.0670393	1.21299	1.23728	0.306644	0.24661	0.286568	0.276751	2.11264	0.00464258	1.03089	0.00617012	0.44543	0.0322022	0.981689	0.0199412	0.147693	1.06125	0.0598453	3.80842	1.28149	0.402957	1.22021	2.23397	0.266339	0.730495	0.0479936	4.6433	1.91209	0.0882907	0.0854852	1.82748	3.98386	1.00503	0.414846	0.0192041	1.26147	1.84968	1.55314	1.86297	0.0199534	2.02571	0.220884	2.91377
TCGA-34-8454-01A	0	1180	1.77383	2.67562	0.159538	0.937675	0.275014	2.48091	2.467	0.108922	0.243367	0.78299	0.811803	4.77837	0.0364899	0.245227	0.056221	0.891078	0.0953669	0.692627	0.302773	0.0255216	1.89409	1.60769	2.35575	1.95719	0.296599	2.24552	0.777203	0.422415	1.94443	0.0632327	5.10782	3.23642	0.475184	1.1459	1.4228	3.04322	0.752409	0.454288	0.0699744	2.00749	1.48812	1.70456	4.03976	0.352418	1.51225	0.511613	2.51757
TCGA-34-8455-01A	1	123	0.76306	2.88201	0.148128	1.42873	1.74557	1.55763	2.79534	0.118119	0.364429	1.09654	0.065118	2.33483	0	0.0476716	0.0695778	0.631041	0.0331352	0.595305	0.00961302	0.013939	2.51733	0.0218468	2.86166	1.58246	0.396544	1.23699	1.99706	0.196715	2.0183	0.0518013	4.45299	2.18711	0.419266	0.682369	1.25774	4.33351	0.560848	0.29226	0.070673	1.05195	1.39926	1.47831	4.26392	0.0843452	0.531733	0.0197086	3.49403
TCGA-34-8456-01A	0	804	0.259635	2.6536	0.0790079	1.49799	0.182437	0.281457	2.15444	0.281828	0.141011	0.0931836	1.65983	1.16626	0.0499559	0.213227	0.0112215	1.1641	0.0417667	0.505649	0.0943969	0.0176005	1.36573	0.107237	3.39293	0.957962	0.358048	1.30487	4.41473	0.198815	0.554033	0.0437833	4.9581	1.93165	1.29935	1.04509	0.87964	4.96268	0.831307	0.234154	0.00702714	1.42613	1.01977	0.974593	1.26706	0	1.34663	0.0653972	2.84396
TCGA-34-A5IX-01A	0	1031	1.02742	1.86184	0.0762482	2.32028	0.0461297	0.837955	1.92198	0	0.0285543	0.0456728	0.0141395	1.75543	0.0142237	0.147302	0	0.0642161	0.0212923	0.104216	0.0102508	0.029573	1.54406	0	3.55534	2.37196	0.0789316	1.62835	3.38077	0.0149087	1.3333	0.0370236	4.00475	3.59095	0.395331	0.204721	0.360003	0.752209	0.167703	0.12545	0.0177189	0.662231	0.491659	0.469143	3.52359	0.109006	0.605449	0	0.77393
TCGA-37-3783-01A	0	122	1.37771	2.10557	0.0657705	0.334384	0.134529	2.33939	1.07229	0.605385	0.193032	0	0	4.6593	0.00612933	0.0757269	0.0242974	1.4663	0.0777517	0.58254	0.00881426	0.0504636	1.40425	0.206459	3.896	3.06196	0.187458	1.519	0.794381	0.301132	0.397598	0.152773	5.02822	2.40683	0.0637171	0.131924	0.832618	1.97446	0.291195	0.344514	0.0501904	1.92075	0.151583	0.185417	0.248127	0.126947	0.363535	0.0120759	0.396712
TCGA-37-3789-01A	0	13	0.834686	2.02827	0.416903	2.47259	1.12038	2.82207	1.69089	0.338423	0.0344939	0	0.050699	3.92132	0	0.0370661	0.00688607	0.756611	0.0510186	0.123045	0.0585687	0.0108098	1.57017	0.176349	4.14918	3.07819	0.13422	1.29268	2.12308	0.0845487	2.31217	0.130142	5.46331	3.21817	0.129526	0.0660541	1.20272	2.61932	0.387785	0.246047	0.046714	1.38077	0.300682	0.226884	0.750734	0.799961	0.288739	0.0304216	0.410024
TCGA-37-3792-01A	0	12	0.186864	3.00506	0.0276308	0.54172	0.238093	2.50253	1.36859	0.203267	0.0338495	0.00824292	0.0100896	3.43599	0	0.140298	0.053184	0.481464	0.0451411	1.22909	0.242352	0.0315874	2.28377	0.0813167	3.42224	4.10066	0.0386408	2.50253	0.397094	0.217654	0.18219	0.164017	5.19933	0.935521	1.68597	0.79181	0.950545	0.293424	0.172331	1.45522	0.0334855	3.09733	0.300931	0.472535	0.686038	3.27937	0.626168	0.0199701	0.361267
TCGA-37-4129-01A	0	242	1.37696	1.87353	0.538592	0.071003	0.0622665	1.47256	2.65459	2.64856	0.0221978	0	0.0218764	0.111738	0.0755969	2.05231	0.441141	0.7514	0.0274675	0.362046	0.0471003	0.428014	2.79369	0.324776	0.897446	0.130224	0.40757	2.97787	1.1793	0.195387	0.205623	0.252845	1.163	0.677196	0.00451572	0.0260127	1.24145	1.30245	0.702053	0.269032	0.00918989	0.610233	0.675767	0.52054	0.0623771	0.00796249	1.99075	0	0.254272
TCGA-37-4130-01A	0	247	0.0698117	2.16429	0	0.730378	0.0310984	0.332049	2.04012	0.183474	3.03095	0.0103361	9.41003	3.14222	0.0868049	0.01151	1.26417	1.69662	0.0127305	0.499859	3.71027	0	2.18778	12.1756	2.95906	1.62976	0.0437917	2.12669	0.218742	0.103405	0.711272	0.049444	5.55746	3.12094	0.0207057	0.305626	0.79118	0.146773	0.0689986	0.0316136	0.072539	2.57853	0.532724	0.640724	2.95241	1.93596	2.27157	0.0737818	0.284763
TCGA-37-4132-01A	0	227	0.137877	2.53102	0.012119	1.32484	1.30329	0.549039	4.45491	0.703653	0.136747	0.137486	0.0349102	1.95896	0.172878	0.316208	0.00785669	1.68014	0.0118058	0.746251	0.00850266	0.0366815	2.22105	0.130186	1.22494	1.6388	0.061582	1.30267	2.37024	0.15308	3.07081	0.133523	5.9143	2.73904	0.0661298	0.325125	2.25282	3.20183	0.422896	2.30152	0.0484404	2.04995	0.26347	0.37213	2.77722	0.0666983	1.19221	0.00583651	3.09488
TCGA-37-4133-01A	0	238	0.401085	1.5483	0.00369949	0.931019	2.17731	0.396031	3.17232	0.0961012	0.125367	0.493447	0.721231	1.18574	0	0.174833	0.00717579	1.10714	0.0268102	0.213874	0.0154903	0.0112639	0.665061	0.288931	4.15018	1.07091	1.43951	2.06608	3.7321	0.044675	0.233252	0.0419647	5.2879	0.572535	2.26291	0.836448	0.898762	0.810959	0.80443	0.479069	0.0957156	1.42809	0.127893	0.142132	3.00378	0.133845	1.1359	0.0728904	0.844768
TCGA-37-4135-01A	0	207	0.0812959	2.15697	0.0159904	0.880808	0.102182	0.136876	2.74236	0.885311	0.292083	0.315442	0.112236	1.15822	0.023294	0.0521267	0	3.51123	0.0233039	0.188843	0	0	2.33311	0.472671	4.10391	1.94414	0.111654	1.56868	1.86785	0.0122577	10.1252	1.73905	6.82122	0.632067	0.0882473	2.2501	0.349255	0.224842	0.22498	0.112913	0.522545	1.35164	0.885273	0.736482	3.15126	0.24085	0.352551	0.0456323	1.01212
TCGA-37-4141-01A	0	12	0.132914	2.38018	0.0544797	0.778046	0.142319	0.466577	3.24992	0.426688	0.136481	0.118398	0.0495178	1.27207	0.0884543	1.06964	0.0529287	1.9008	0.0547198	0.623718	0.0288875	0	3.06663	0	2.55359	1.31225	0.159702	1.58319	1.90019	0.170203	0.770843	0.114964	5.74074	1.66548	0.207589	4.38978	1.22398	3.73685	0.532822	0.0660557	0.17443	1.79245	0.382868	0.352888	4.37141	0.15881	1.22072	0.115329	2.94278
TCGA-37-5819-01A	0	103	0.0337127	2.69999	0.0383309	2.0292	0.0580125	0.244362	0.772756	0.149836	0.459473	0.0083471	0.438669	0.974958	0.025559	0.324355	0.444951	0.722349	0.0457043	0.917978	2.45057	0.0214009	1.54346	0.92923	1.47595	0.561284	0.051933	4.70622	0.862273	0.970449	1.0423	0.0531341	5.98508	2.12199	1.44707	1.46262	4.02336	0.0737809	0.439152	0.170122	0.0297102	1.31693	0.444092	0.698451	1.71729	4.29673	4.66383	0.112583	1.67357
TCGA-37-A5EL-01A	1	1143	0.76554	1.16195	0.00698918	2.20293	0.85921	1.72802	1.39908	0	0.00686488	0	1.01598	0.745973	0.010196	1.19869	0.00678701	0.594243	0.0893065	0.0619469	0.173266	0	0.894694	0.0974729	3.17924	0.250641	0.0315017	0.784919	4.73004	1.849	0.67464	0.17665	4.60796	1.66229	0.00832368	0.00604323	0.0424152	4.28606	0.361014	0.138164	0.00848299	0.240377	0.189947	0.288615	0.0291179	0.00734977	2.13169	0	0.00913546
TCGA-37-A5EM-01A	0	867	0.814165	2.86027	0.104825	2.60107	0.192665	1.39645	1.44075	0.189543	0.332359	0	0.0643139	3.82879	0.0131722	0.776678	0	0.816778	0.132706	0.558583	0.0651691	0.458229	1.44376	0	4.78255	2.27097	0.205167	1.39546	3.81759	0.157552	0.0672148	0.72224	4.73294	3.74265	0.0107554	0.197324	6.89475	3.64419	2.04677	0.186019	0.0906174	1.73983	0.376666	0.588302	0.0620445	0.00949788	0.825142	0.00651636	0.119366
TCGA-37-A5EN-01A	0	660	0.623895	1.90791	0.0791652	2.88089	0.372629	0.24264	1.71242	0.632516	0.0287754	0.0174317	0.790403	1.72328	0.265681	1.94256	0.0284515	0.415992	0.0320679	0.19425	0.0757351	0.322463	1.04285	0.28856	3.37922	0.217161	0.16788	0.737471	5.07583	0.150458	2.84109	0.0280722	4.78053	1.32091	0.591789	0.456618	1.32172	4.33753	0.221127	0.262751	0.0442339	1.20276	0.474825	0.323179	0.229251	0	1.34429	0.17079	1.61
TCGA-39-5011-01A	0	4053	0.448308	2.34111	0.0142969	1.93224	0.88955	0.43379	2.73001	0.180897	1.88742	0.305783	0.0512271	2.73465	0	0.0558226	0.0344636	0.222864	0.00523867	0.22645	0	0.0432081	0.911522	0.0673379	3.15446	2.36274	0.107324	3.73298	1.15207	0.14632	0.367272	0	4.64549	0.690719	2.24514	3.74837	0.418496	0.194617	0.391386	0.133555	0.0472013	2.38097	1.9809	1.76045	4.47283	0.0736439	2.99037	0.0903243	1.81188
TCGA-39-5016-01A	0	3850	0.928862	1.74922	0.0621504	2.26134	0.208329	0.31992	1.78826	0.0585756	0.0388673	0.143203	0.461235	2.02323	0.0527229	0.166552	0.00647672	1.09107	0.00487549	0.170681	0.00700951	0.010168	0.475259	0.0473255	3.72308	0.88096	0.0335704	1.19542	3.55375	0.136625	0.269352	0	5.15765	2.13103	2.11778	0.0115108	0.541524	3.87018	0.212928	0.50329	0.0479046	1.84873	0.350669	0.300228	0.732426	0	1.58793	0.0427302	3.63944
TCGA-39-5019-01A	0	3387	1.10538	2.16002	1.0849	2.48611	0.246031	0.960534	2.27389	0.0779925	0.212416	1.09098	1.07053	1.19112	0.0608665	0.124627	0.0679875	0.854579	0.0355658	0.401771	0.032597	0.0537032	1.2208	0.172053	5.11934	1.69892	0.344731	1.62756	3.86191	0.419697	1.6282	0.0752647	5.51025	2.41124	1.05571	0.947768	2.66864	4.76767	0.923479	0.268049	0.081968	1.60883	1.20153	1.41839	4.09989	0.121939	0.750253	1.02614	4.28956
TCGA-39-5021-01A	1	2086	0.672505	2.2369	0.105145	2.96223	0.240063	0.455731	2.05311	0.174759	0.0985801	0.162831	0.851909	1.57694	0.059442	0.11845	0.0689329	0.700053	0	0.358265	0.0108773	0.015769	0.876957	0.0728846	3.77749	2.18848	0.315586	1.58314	4.36062	0.0314649	0.961814	0.0392642	5.14104	1.87873	0.926606	1.09269	2.24295	2.84278	0.948862	0.78138	0.0556771	1.67998	0	0.84119	3.32165	0.0745176	1.50642	0.22808	2.46365
TCGA-39-5022-01A	1	1679	0.499681	3.02812	0.0648302	2.08705	0.453979	1.43492	1.70028	0.219591	0.312623	0.108957	0.435428	4.01336	0.0230566	0.324777	0.0204579	1.50482	0.0791687	1.14206	0	0.0633632	1.62523	0.145151	3.07717	1.9243	1.01265	2.25251	2.36694	0.266251	3.07667	0.0301717	4.23735	1.93558	1.14064	1.0548	3.06974	3.00647	0.699168	0.538145	0.126359	2.57556	4.87797	4.37551	2.32732	0.561358	0.781618	0.427131	5.63734
TCGA-39-5024-01A	0	2510	0.919181	2.22448	0.159879	1.44012	0.543478	1.76095	3.84135	0.0805544	0.191449	0.340732	0.235273	3.37488	0.00337859	1.61974	0.00449088	0.331712	0.0885912	0.31609	0.0241408	0.293297	1.03605	0.216297	3.12956	0.714392	0.618933	1.27441	1.16747	0.154548	2.41136	0.0608224	4.93428	2.3252	0.873476	0.337603	0.421478	3.55626	0.175871	0.388238	0.0278551	0.930709	0.723585	0.734924	2.26477	0.629521	0.474563	0.118537	2.39931
TCGA-39-5027-01A	0	3108	0.756798	1.31117	0.010285	3.48351	0.540044	0.564761	3.60627	0	0.0251244	0.988192	1.19732	0.256579	0.0037637	0.365288	0.0297585	0.308355	0	0.0608651	0.0374803	0	1.75177	0.35005	3.10629	0.299153	0.0960883	0.835267	3.23046	0.0618709	1.07053	0.132182	5.15796	1.25165	0.89936	0.500128	0.467197	4.70452	0.257009	0.193724	0.0124802	0.276211	0.474199	0.569746	3.68251	0.280303	1.09828	0.927899	1.3352
TCGA-39-5028-01A	1	52	0.769603	2.19907	0	1.322	0.706306	1.97241	1.32445	0.176111	0.377915	0.257055	0.0788943	4.30828	0.00508955	0.106598	0.046694	1.22543	0.0252808	0.697633	0.0146034	0.21725	1.78883	0	2.99402	1.93779	0.302102	1.47877	1.29963	0.180637	3.71795	0.234098	3.29361	3.92818	0.698459	0.537835	1.67285	3.98316	0.292463	0.725945	0.0863889	1.56842	0.490187	1.10122	3.09848	0.59359	0.7294	2.89798	2.67163
TCGA-39-5029-01A	1	740	1.74183	2.26132	0.147511	0.874433	1.24092	1.3545	4.29359	0.354019	0.219686	0.31483	0.00998676	1.89427	0.0249858	0.0270889	0.0199695	0.399149	0.0974877	0.321647	0.00723731	0.21496	1.32741	0.0327441	5.10995	1.68164	0.204456	2.10652	2.14572	0.303853	2.89713	0.11437	4.58948	1.60311	0.371391	0.394317	1.8165	5.02401	0.685786	0.322471	0.0735373	1.58012	1.25076	0.843762	3.8139	0.0499451	0.918892	0.878215	3.82045
TCGA-39-5030-01A	1	59	0.744967	3.26702	0.0539197	3.74767	0.290324	2.38264	3.1592	0.0535809	0.211538	0	0	2.45666	0.579534	0.209692	0	1.44552	0.0949176	0.634284	0	0	1.48745	0.0574173	2.97752	2.04531	1.90316	2.81182	0.762183	0.142295	0.254342	0.0460388	4.60921	3.54162	2.61286	0.874904	2.85167	3.81695	1.32394	0.282555	0.141127	3.05717	1.83219	2.24534	3.26092	0.123007	1.55923	0.166074	4.2428
TCGA-39-5031-01A	1	1841	0.416765	2.434	0.526174	2.43926	0.96001	2.27103	3.636	0.630963	1.38902	2.75438	0.414695	1.35623	0.0167622	0.964177	0.0368897	1.30601	0.0278415	0.613667	0	0.0910435	2.2226	0.428165	1.99259	1.85574	0.444555	2.28421	3.36025	0.567465	3.5791	0.113385	4.89184	3.87366	2.49812	0.953117	1.91312	4.64762	0.427224	0.233086	0.0949393	1.8404	1.01344	0.841009	5.41572	0.189367	1.2947	0.469399	4.26686
TCGA-39-5034-01A	1	1107	0.299686	2.47657	0.0543092	4.04769	0.064789	0.242075	0.449893	0.0486613	0.302879	0	0.0159806	1.74901	0	0.0712887	0.0835188	0.773691	0.093911	0.563162	0.0344872	0.016797	2.7616	0.0775372	2.82982	0.925454	1.04741	4.34988	0.878238	0.0168494	0.232403	0	4.78374	2.99635	0.635116	0.795873	3.42981	0.323707	1.47578	0.525059	0	1.40592	0.591305	1.24943	4.02395	2.21639	3.24074	0.0315671	3.42018
TCGA-39-5035-01A	0	2080	0.375539	1.9722	0.0528375	0.679361	1.7944	0.832352	2.7984	0.27772	0.128637	0.0115516	0	4.64579	0.00712756	0.147267	0.00947005	4.19595	0.0212869	0.362832	0.0204241	0.0148585	1.36912	0.0461979	3.37129	1.71573	0.983696	1.704	2.88713	0.344835	5.82009	0	4.7642	1.72674	0.195928	0.248049	0.975812	2.80108	0.617325	2.86462	0.035214	1.75925	0.917807	1.08185	2.84758	0.0702964	0.615378	0.593065	2.38609
TCGA-39-5036-01A	0	2165	0.677131	0.998892	0.0226253	1.81159	0.447175	1.04712	3.86081	0.040218	0.103689	0.505549	0.126693	0.367665	0.0198451	0.0819392	0.00882991	0.830827	0.013266	0.0714514	0.0284791	0.0138559	1.4102	0.105456	4.74911	0.636106	0.0620611	1.50115	4.12819	0.0413021	2.36095	0.0345344	5.08021	1.49738	1.67283	0.455881	0.79747	4.81366	0.0182989	0.585254	0.00552777	0.621217	0.731839	0.654098	3.12209	0.0564409	0.673618	0.125848	1.69286
TCGA-39-5037-01A	0	1690	0.309417	0.579538	0.0464173	2.22684	0.0843774	0.603172	2.32078	0.0942024	0.0352063	1.03519	0.856483	0.547825	0.0210435	0.0927799	0.0209871	0.859831	0.0210525	0.021691	0.0376442	0.0110349	0.716668	0.380374	5.15686	0.131737	0.119139	0.854298	3.4823	0	1.56605	0	6.251	2.11463	0.644686	0.444552	0.40209	4.7483	0.139546	0.272874	0.00439975	0.229927	0.178145	0.170655	3.26128	0.110173	0.357766	0.0564255	0.473236
TCGA-39-5039-01A	1	544	0.385763	2.81798	0.0387813	1.44829	0.841775	1.99042	4.12531	0.538516	0.490799	4.53661	0.0322454	2.53724	0	0.0293582	0.0429736	1.3579	0.0563173	0.79455	0.0117562	0	1.27922	0.128782	1.70401	1.36639	0.419227	1.85742	1.99325	0.177741	6.68239	0.063147	4.27499	4.18048	0.915157	1.55146	1.62539	1.3538	0.376965	0.758562	0.0601018	1.30483	1.92995	2.16079	7.14063	0.584399	3.20829	1.3434	6.51092
TCGA-39-5040-01A	1	519	0.0369786	2.20422	0.252365	0.687819	0.509245	1.30115	3.40794	0.126846	0.390556	0.256896	0.00858453	1.28271	0	0.959412	0.0171739	0.977676	0.0215024	0.328665	0.07293	0.0357633	2.62737	0.0558153	4.01182	1.13054	0.175954	3.99429	0.185695	0.249546	0.0149351	0.0225482	4.07028	0.995976	0.0452162	0.82463	2.06258	2.19679	0.23179	0.201807	0.00718422	1.16552	0.37933	0.498196	1.98021	4.09564	2.83051	0.0296194	3.39514
TCGA-43-2576-01A	0	1223	0.0586551	3.20304	0.106735	2.2181	0.253676	0.458388	1.79429	0.209219	0.185393	0.0118881	0.0145473	2.67288	0.0218956	0.151356	0.457132	0.706896	0.0506035	0.541498	0.0210172	0.0304214	2.15456	0.18138	2.59837	2.91284	0.189031	3.11567	0.853945	0.469667	7.06872	0.146647	3.85937	1.1147	0.635164	0.156585	1.95366	0.281745	0.494378	0.476043	0.077382	1.99895	1.08013	0.82981	0.638618	0.52658	1.71268	0.0358486	2.02112
TCGA-43-2578-01A	1	684	0.105369	2.87335	0.0541412	1.70697	2.34602	1.23929	4.94305	0.348881	0.26942	1.31424	0.0106398	0.940346	0.0527395	2.6112	0.0560391	1.47704	0.0784361	0.644326	0.0153811	0.0442267	2.11481	0.411693	2.08814	1.83302	0.161715	2.06963	3.08575	0.139458	3.29122	0.392422	5.95121	1.77333	1.78715	2.66183	3.96272	5.81316	0.579288	0.581666	0.184241	1.31311	1.41228	1.28061	6.25657	0.384783	1.29141	0.751561	2.78712
TCGA-43-2581-01A	0	1176	0.0608548	2.74034	0.0479914	1.66072	0.525776	0.463352	1.15307	0.119583	2.81006	0.249754	0.180512	1.56739	0.00508161	1.2421	0.0334546	0.447385	0.0744375	0.307634	0.00730875	0.0315738	1.25112	0.0970032	2.50685	2.88024	0.0973042	3.16191	0.0527783	0.26275	0.5507	0.115458	4.31776	5.59602	0.0609886	0.355964	1.20184	0.0977071	1.31765	0.325328	0.0168326	2.68562	1.83163	1.27339	3.0942	1.51346	4.04667	0.188178	2.21139
TCGA-43-3394-01A	1	1190	0.392871	2.02595	0.050889	2.16968	0.468872	0.668067	2.30352	0.470169	0.0532698	1.97997	0.923349	2.04462	0.0100512	0.706737	0.0199792	0.879437	0.0447079	0.338333	0.0216144	0.0415616	1.89511	0.0961291	4.52422	2.3127	0.343477	1.59198	3.47992	0.159985	0.918876	0.0519786	5.21135	2.14832	1.09234	1.38384	2.35214	2.63726	0.728747	0.188864	0.045405	1.20454	0.624075	0.612157	5.09456	0.0846307	1.80243	0.151107	2.62872
TCGA-43-3920-01A	0	1007	1.55531	2.10982	0.19377	1.38524	0.316069	1.44199	1.66596	0.136036	0.44766	0.11795	0.111385	1.77232	0.0173687	0.0918075	0.0230502	1.33089	0.028845	0.860636	0.065558	0	1.62576	0.245716	3.81036	2.61629	0.604444	1.06495	2.69878	0.071478	1.1938	0.0302442	6.13144	3.53927	1.1368	1.33052	0.827395	2.80431	0.576411	0.199218	0.134027	1.52316	0.0188221	0.277778	1.21602	0.203119	0.513851	0.0284653	2.46088
TCGA-43-5668-01A	1	559	0.297066	2.74489	0.0292973	2.89807	2.65461	1.71192	3.94697	0.180683	0.051908	0.0439713	0.370068	1.84559	0.00392418	0.0281463	0.0462768	0.232882	0.034954	0.44302	0.00564504	0.040495	0.95474	0.147142	3.08172	2.29258	0.186044	3.76502	1.27723	0.178055	0.316708	0.0704214	4.29743	0.521271	3.71388	0.720755	0.976057	0.279777	1.3849	0.101184	0.212301	2.41736	0.889301	0.806081	1.14129	0.0717599	0.630451	0.0570415	3.57346
TCGA-43-5670-01A	0	849	0.869562	1.12864	0.0165641	1.04713	1.24247	2.50797	2.08795	0.114514	0.0640091	0	0	4.96594	0.00969953	0.118211	0.0445978	0.98111	0.0384291	0.0970037	0.0346027	0.0101357	1.27666	0.0928605	4.83479	1.58484	0.126178	1.39497	1.59375	0.217436	1.20394	0.0501851	4.57498	4.02222	0.0545353	0.0784673	0.709893	2.92418	0.649706	0.153757	0.0240749	0.155506	0.144467	0.104859	0.0277088	0.0277651	1.15662	0.270744	0.0513744
TCGA-43-6143-01A	0	699	2.20564	2.26927	0.154457	1.70235	2.20012	1.31217	1.52329	0.670725	0.126922	0.0381385	0.116857	1.66379	0.0101682	0.644087	0.00451582	3.61784	0.232096	0.401474	0.00488757	0.00709226	2.4148	0.319437	4.13908	1.24729	0.42611	1.80262	4.57671	0.439288	4.01548	0.0611536	4.39765	1.92343	0.127403	0.404606	0.800647	5.15106	0.660046	2.50021	0.0168703	0.859829	0.701116	0.695956	0.918459	0.0716729	0.635737	0.00669957	1.82301
TCGA-43-6647-01A	0	757	1.33484	2.91787	0.107082	1.49566	0.716571	0.528204	1.24067	0.0784244	0.27823	0.129338	0.164689	2.0111	0.0217726	0.0157811	0.0116216	0.543061	0.0559628	0.32771	0.0250428	0.0182265	2.62455	0.0975231	2.51406	2.22136	0.598844	1.76433	1.77596	0.0717831	0.10272	0.0784101	3.62444	3.35682	0.143011	0.416613	1.09151	0.850803	1.532	1.53417	0.0607237	1.58324	0.560538	1.12272	2.45928	0.138479	0.65327	0.0922688	2.48769
TCGA-43-6770-01A	0	653	0.291777	2.83389	0.290241	2.08021	0.343277	0.845712	1.89051	0.200528	0.211418	0.843342	0.967277	0.809555	0.0158827	1.15125	0.0582692	0.946365	0.0594708	0.19288	0.0629707	0.0132915	2.26796	0.101289	5.11316	2.07531	0.655169	1.68609	4.87093	0.158411	0.20601	0.0893571	5.13866	2.79298	0.937918	0.534199	0.697918	4.55584	1.12928	0.275469	0.00794569	1.29875	1.06965	1.11685	3.44553	0.0318483	0.534707	0.109263	1.53786
TCGA-43-6771-01A	1	166	0.260338	2.34352	0.226859	0.425404	0.0245089	0.479942	0.390292	0.018344	0.193275	0	0.0701942	2.35389	0.00301187	0.973538	0.00400361	0.19583	0.318124	0.0408624	0.0172555	0	1.96041	0.0677183	2.957	0.496717	0.149823	1.52209	1.96421	0.0312684	1.67257	0.0157347	3.60894	2.91564	0.00245766	0.017735	0.392848	0.12462	0.495937	0.0590907	0.00999322	0.68042	0.0782552	0.0977004	0.0172309	0.0129689	0.45378	0	0.0267545
TCGA-43-6773-01A	1	116	0.190955	3.71479	0.0459228	2.23901	0.680236	1.345	3.71461	0.402027	0.49512	0.151533	0.0149757	3.10049	0.0225387	0.105577	0.0973278	1.03602	0.150903	1.34709	0.0216347	0.0313122	0.654934	0.229486	2.9366	2.66862	0.33939	2.10387	3.38792	0.260736	0.960559	0.203479	3.38421	1.42809	0.406451	0.907641	3.31035	5.94976	1.3104	1.1651	0.215952	2.74748	2.03689	2.00063	3.01812	0.0949556	1.60796	0.602255	5.52299
TCGA-43-7656-01A	0	596	0.925423	2.67689	0.0777757	3.21261	0.801394	0.463823	1.9657	0.580451	0.0912363	0.00944072	0.143441	3.11856	1.31055	0.337198	0	0.853565	0.0850118	0.622304	0.0495349	0.0361353	1.10118	0.162965	3.40195	0.711519	0.122827	3.42314	1.85867	0.466387	5.08171	0.103375	4.96962	2.65213	0.157682	0.28716	1.52532	2.0628	1.31458	0.336832	0.0430202	2.28179	1.09892	0.805016	0.852912	0.143861	1.0036	0.238382	2.86857
TCGA-43-7657-01A	0	236	1.11792	1.7107	0.636589	2.21358	0.716639	0.624523	0.745916	0.107686	0.100777	0	1.67887	0.947375	0.0537656	0.0802724	0.0359692	0.515876	0.040528	0.085284	0.0130821	0.00951062	2.5172	0.0730991	3.94816	1.27681	0.19368	1.02951	3.07726	0.902388	0.0078906	0	4.31859	1.57793	0.307424	0.229333	0.382389	4.64895	0.592066	0.144704	0.0188552	0.614111	0.349107	0.345302	0.00872207	0	0.720723	0	0.90089
TCGA-43-7658-01A	1	2378	0.124753	1.75984	0.123196	1.38161	0.101347	0.466678	3.32243	0.195272	1.31524	0.0808403	0.50949	1.28279	0.0379165	1.84813	0.0113083	0.3882	0.191674	0.192021	0.0364034	0.0177363	1.33107	0.244505	4.3467	0.41548	0.10547	2.07906	1.77464	1.75807	6.38966	0.626133	4.92063	2.30674	1.49577	2.57009	0.544062	2.15842	0.208434	0.247867	0.0692984	1.37037	0.441511	0.809641	1.58578	0.00613515	2.34141	0	2.53854
TCGA-43-8115-01A	0	407	0.525377	3.28981	0.0702671	2.28232	0.24352	0.65901	1.8836	0.425811	0.413417	0.0130711	0.894031	1.57119	0.086347	0.427321	0.0107168	1.665	0.124001	0.607997	0.079287	0.0498553	1.87501	0.127105	2.80821	2.53001	0.963956	2.0642	3.34031	0.556097	0.0139531	0.0418353	4.28454	2.19654	2.21595	0.34724	1.50583	4.72787	1.95157	0.477793	0.0266574	2.25995	1.42503	1.47719	0.80029	0.0458667	0.843964	0.0237591	2.42065
TCGA-43-8116-01A	0	358	0.99733	2.02359	0.195849	1.7821	0.243379	0.836252	2.61856	0.10062	0.0995015	0.298406	0.0334459	2.79358	0.114473	0.146214	0.0445675	0.443622	0.00848841	0.275987	0.0242921	0.0176789	0.463431	0	4.08574	1.7275	0.533174	1.4752	0.447149	0.184026	1.69553	0.0654723	4.94212	2.74604	0.376689	0.580851	0.78624	3.09209	0.424891	0.294165	0.00705857	1.40082	0.00552533	1.18634	3.5698	0.493426	0.447037	0.246498	2.66955
TCGA-43-8118-01A	1	89	0.476059	2.87296	0.0662312	2.16116	1.4581	1.07889	3.22571	0.356217	0.190928	2.84339	0.750187	1.76399	0.0454676	0.920874	0.0851817	0.591973	0.0582239	0.366513	0.0740524	0.0407974	1.69741	0.042717	5.36372	3.48531	0.374576	1.84774	3.63774	0.54632	2.26463	0.224049	4.91131	1.95674	0.942385	1.09558	0.685305	3.82403	0.875491	0.306132	0.0217823	1.71883	1.75847	1.19721	4.89105	0.534027	0.972995	0.100629	3.33434
TCGA-43-A474-01A	0	353	0.637536	1.37703	0.0508502	3.02945	0.018943	0.219437	1.36708	0.0695036	0.197065	0	0	2.13352	0.00580283	1.65865	0.0230108	0.32035	0	0.023782	0.057427	0	1.14907	0.018976	1.67251	0.253779	0.0726605	0.383048	4.31443	0.139352	0.0688749	0.0301926	4.40013	0.953968	0.174067	0.341598	0.217562	3.41367	0.72895	0.335764	0.00963724	0.402113	0.164279	0.0925287	0.127878	0	1.56115	0	0.0103782
TCGA-43-A475-01A	0	296	1.34244	2.14128	1.28103	1.99321	0.649434	1.13931	3.56693	0.232473	0.17146	0.368878	0.0685487	3.69272	0.0801272	0.991656	0.0309687	1.00285	0.0349013	0.362888	0.0742945	0.0243961	0.737145	0.111575	3.69457	2.20113	0.0877882	1.84006	3.80239	0.163179	0.243466	0.118524	4.83628	1.85938	0.773055	0.260603	0.724325	4.29336	0.525932	0.500654	0.0146066	2.43424	0.842761	0.669012	2.13519	0.0903513	1.29897	0.023053	2.71229
TCGA-43-A56U-01A	0	432	1.00442	2.74056	0.131568	2.04768	1.31998	2.96574	2.50293	0.473126	0.298881	0.114113	0	4.06341	0.12266	0.185921	0.0711747	0.92805	0.0713925	0.770441	0.137976	0.0745016	0.814464	0.0874207	2.91702	1.94509	0.443361	2.02971	2.38626	0.428209	1.32488	0.467278	3.23058	1.91016	1.42537	1.19567	2.60338	2.39448	0.824638	0.781216	0.0668602	3.40053	2.53393	1.93553	2.29616	0.586991	0.985776	3.12968	4.13518
TCGA-43-A56V-01A	0	366	1.11711	1.70337	0.0688308	1.80671	1.65322	1.52664	1.83232	0.30224	0.0807862	0.216831	0.179416	0.846121	0.0670576	0.0367638	0.0090986	0.353775	0.0605157	0.415283	0.11394	0.0424133	1.90956	0.285483	2.69645	1.72757	0.145711	1.02499	2.34662	0.238264	0.230417	0.0702952	4.77114	1.27595	1.69065	0.564334	0.663978	5.20521	0.479879	0.307962	0.109858	1.15127	0.484674	0.55806	3.11117	0.517738	0.408231	0.0268513	2.45158
TCGA-46-3765-01A	0	405	1.27722	2.49486	0.0369431	2.1788	0.878541	0.750142	2.91205	0.266579	0.139995	0.889968	0.271551	1.83106	0.0135983	0.118524	0.0180542	0.495899	0.00681808	0.495776	0.00979951	0.0282794	2.67288	0.128731	4.93842	2.48047	0.176379	1.37012	4.10648	0.0423444	0.487635	0.0527914	4.79227	1.56969	1.08163	0.812842	2.05771	3.3039	0.39418	0.306638	0.0447406	1.67504	0.507929	0.847991	4.71747	0.104361	0.864354	0.0200896	2.22033
TCGA-46-3766-01A	0	370	0.49221	3.73486	0.134509	0.901566	0.59914	1.37728	5.74346	1.08306	1.069	3.69936	0.0640509	3.11821	0.0163782	0.0148161	0.115699	2.04293	0.214011	1.29383	0	0.208045	2.59876	0.0531207	2.94831	2.47424	0.706021	2.75795	0.801965	0.390906	1.42333	0.124149	2.90611	2.11181	1.38997	1.98539	2.1471	2.17922	1.47689	0.914629	0.111957	2.94395	2.36301	2.42344	5.66953	0.318065	1.76531	0.40799	5.32952
TCGA-46-3767-01A	0	396	0.57363	3.39693	0.340348	1.35156	0.648966	1.6495	4.82751	0.263826	0.539405	1.81052	0.0397313	1.88888	0.0724452	0.447864	0.103938	2.05072	0.213181	1.12707	0.00968912	0.0955869	2.65906	0.0437071	1.84757	2.85904	0.834666	2.33439	0.827418	0.258613	1.82034	0.102587	3.22802	4.34668	0.843529	2.09969	1.64115	3.13507	1.37409	0.754312	0.179323	2.28329	1.22653	1.85439	5.70357	0.15656	1.64401	0.0904449	4.80731
TCGA-46-3768-01A	1	299	0.391491	2.08979	0.040833	1.97397	0.47096	0.385966	3.09666	0.438774	0.142881	0.203905	1.21464	0.4441	0.00464533	0.336206	0.0184426	0.465697	0.00927971	0.185786	0.0066817	0.0288857	1.24478	0.0451414	4.77957	2.95735	0.109862	1.0882	3.43406	0.00972327	0.666241	0.0480216	5.22033	1.2449	0.84789	0.350343	0.599853	3.39819	0.54077	0.11906	0	1.15707	0.406205	0.167317	3.16162	0.0971726	1.48847	0.0182557	1.83509
TCGA-46-3769-01A	0	135	0.207348	3.71721	0.0383247	1.99262	0.0251446	0.374325	1.04448	0.0312329	0.327449	0.0166435	0.0894344	3.57925	0	0.707868	0.00684052	2.06539	0	0.436974	0.00740316	0.0107384	1.50403	0	3.75258	1.71794	0.119532	2.83118	1.41521	0.153698	2.79513	0.0268073	3.87305	0.621629	0.0414668	0.920446	0.331844	0.502448	0.459969	0.301459	0.0464092	1.87208	0.226183	0.397478	0.711075	0.0147776	0.492556	0.0101445	0.827578
TCGA-46-6025-01A	0	324	0.659552	1.98083	0.0105581	2.14857	0.821214	1.1092	0.996699	0.0374151	0.0730558	0.0100134	0.423557	2.65317	0.00309192	0.112995	0.0163701	0.463372	0.0215147	0.14942	0.0177118	0.00645539	3.00712	0.0301866	2.29316	0.79517	0.119581	0.78948	3.72865	0.0129223	1.01887	0.0241592	5.17749	2.28183	1.77577	0.185407	0.390095	4.49584	0.513069	0.241737	0.0128113	0.548814	1.22986	1.02919	1.0432	0.0696205	0.53465	0.0212308	1.329
TCGA-46-6026-01A	0	423	0.387789	2.2	0.135744	1.81867	1.17808	0.480179	3.08896	0.204281	0.0427459	0.0401585	0.199335	0.478564	0.00357958	0.349394	0.0743059	0.241966	0.0423976	0.227435	0.10446	0.0223014	2.02032	0.248176	2.67115	1.12795	0.320019	1.06402	5.3556	0.136154	5.92495	0.935461	4.86196	0.914005	0.579688	0.183034	0.909099	4.18266	0.694352	0.13127	0.0148241	0.633404	0.781707	0.854714	1.42767	0.0851882	0.712477	1.22586	2.1563
TCGA-51-4079-01A	1	12	0.797622	2.12667	0.041555	1.78223	0.375633	1.29827	2.76542	0.0913006	0.205487	0.840671	0.277534	2.03174	0.0102256	0.886677	0.0203246	0.513126	0.01023	0.23988	0.0364625	0.0318217	2.01691	0.0167581	2.4713	1.78362	0.159901	1.06582	3.80872	0	0.8292	0.0133996	4.47526	3.14714	1.2881	0.830925	3.22936	4.79119	0.458018	0.4579	0.00426009	1.35004	0.720559	0.657633	5.77082	0.167276	2.25909	0.0399609	2.33499
TCGA-51-4080-01A	1	12	0.947553	1.93686	0.0580407	1.81023	0.113593	0.148753	1.72379	0.0576767	0.141482	0.126851	0.119135	2.63861	0.00479724	0.187167	0.0127231	2.29525	0	0.0771661	0.0137672	0.0100094	1.96971	0.121061	3.15605	1.4382	0.0535415	0.914509	2.73737	0.0495187	0.333174	0.0125525	5.77892	0.651821	0.227977	0.750237	3.17319	5.09767	0.221267	1.85192	0.007969	0.806742	0.159635	0.200243	1.70187	0.0137757	0.856704	0.0188498	1.5612
TCGA-51-4081-01A	0	911	0.110585	2.11081	0.073356	1.44977	0.222243	0.3254	1.82969	0.108011	0.268945	0.0865478	0.705801	0.17391	0.053931	2.73787	0.0321159	0.80271	0.0182097	0.0413681	0.0686487	0.025302	0.927427	0.133987	4.7182	0.568984	0.128274	1.0234	3.73953	0.0503226	0.379344	0.0779528	4.20046	1.26752	0.588904	0.144311	2.53428	5.04676	1.55698	1.52447	0.0101183	0.702642	0.206866	0.093253	0.123292	0	0.826008	0.0120042	0.0377814
TCGA-51-6867-01A	1	1856	1.05192	2.772	0.0548479	2.13469	1.65048	0.304448	1.39044	0.107023	0.199131	0.14021	0.79707	3.60719	0	0.0641677	0.0298463	1.8313	0.241755	0.419121	0.0194547	0.00945005	3.18142	0.0726436	4.51229	0.653379	0.602245	1.52105	2.83521	1.91663	0.997993	0.0118517	4.4295	3.62361	3.01927	0.940525	0.953392	3.59271	0.654162	1.50577	0.0187355	0.803913	1.06642	0.72158	0.995785	0.0130068	0.357732	0.0266176	3.34806
TCGA-52-7622-01A	0	862	0.255181	2.98507	0.0202434	1.51327	1.38122	2.17151	6.54448	0.706471	0.265716	2.66241	0.415855	2.16806	0.0419179	0.457515	0.0554768	1.0496	0.0542822	0.369379	0.0242829	0.167676	2.38085	0.158622	2.31582	2.51478	0.321212	2.05218	3.03138	0.111516	3.24524	0.207517	3.77226	3.23661	1.66535	1.22008	1.79517	3.86165	0.613356	2.50315	0.0418269	2.09143	1.5675	1.8233	6.27896	0.272693	1.77724	0.493061	4.53697
TCGA-52-7809-01A	1	166	0.621808	2.4546	0.530522	1.56565	0.714646	1.04074	4.93981	0.550754	0.45165	3.03719	0.312076	0.986312	0.374156	0.53223	0.0216825	1.30731	0.184866	0.387219	0.0989978	0.120722	2.0807	0.247381	3.2528	1.03064	0.261555	1.87302	1.99987	1.18491	1.73511	0.188311	4.59685	3.8359	3.40222	2.52678	1.33355	3.5554	0.274884	0.28115	0.105344	1.11656	1.0611	0.652094	6.13541	0.135415	1.45252	0.119266	4.11713
TCGA-52-7810-01A	0	923	2.45181	1.12871	0.00647858	2.03665	1.6255	1.81496	0.723685	0.0569263	0.0806115	0.0229059	0.0913134	3.08611	0	0.0422447	0	1.28481	0.00473571	0.00650327	0.0203305	0	1.91742	0.0758518	2.25418	0.367264	0.102204	1.42388	3.88255	0.00990789	0.322665	0.0123867	4.27175	1.55081	0.0494308	0.343044	0.370844	5.01001	0.195832	0.0466653	0.027337	0.399718	0.233049	0.0610307	0.394975	0.0135937	0.0824759	0.00467286	0.488796
TCGA-52-7811-01A	1	266	1.46015	3.02473	0.540671	1.55209	0.627016	1.36302	4.65058	0.161458	0.558323	1.55633	0.0455002	2.89669	0.0184819	0.0975333	0.0245244	1.0321	0.0276465	0.384861	0.00667794	0.0383658	5.60629	0.059847	2.58169	2.87559	0.191104	1.76375	3.30918	0.337523	1.45284	0.0829716	4.13069	2.6756	0.744869	1.14868	1.06364	4.60286	0.203511	0.449332	0	1.32929	1.08387	1.40057	4.98868	0.182221	1.38716	0.754686	4.2431
TCGA-52-7812-01A	1	835	0.349328	1.97042	0.0201622	1.90257	0.165204	0.730364	4.09753	0.26467	0.172702	0.635812	0.0464074	5.67766	0.00591836	0.789491	0.0465567	0.56317	0.0351662	0.190643	0.0585498	0.0123434	1.16864	0.0193521	2.58988	2.94695	0.144529	2.1964	0.577212	0.25051	3.09872	0.0609338	5.73897	3.26989	2.02573	2.71941	0.204366	0.222577	0.169947	0.123125	0.048488	1.5276	0.928935	0.994047	4.43353	3.05415	1.54992	0.00584234	2.75115
TCGA-56-1622-01A	1	881	1.10058	1.47638	0.0299198	3.82655	3.18654	0.856668	1.67678	0.0334039	0.0293919	0.160896	0.126004	0.952577	0.00550857	0.667209	0.00732032	1.4395	0	0.157943	0.0545638	0	1.51571	0.0707594	3.36946	1.19817	2.32862	1.31928	2.37326	0.0343065	0.881337	0.368569	4.91428	2.65483	6.06696	0.964174	0.694201	4.38503	0.745808	0.0630115	0.022765	0.409886	0.452406	0.104936	1.85491	0.0392073	0.658092	0.401615	0.608084
TCGA-56-5897-01A	0	378	0.850564	2.98702	0.389379	2.14111	0.750494	0.900031	0.981493	0.112225	0.320515	0	0.12688	3.38994	0.0142247	0.0590885	0.0251248	1.03806	0.0697903	0.610397	0.00684245	0.203996	2.23044	0.0909911	3.83624	2.47043	0.924955	1.9127	2.14908	0.142587	1.335	0.012448	3.93666	1.79375	0.54407	0.768697	1.64041	4.00771	1.84901	0.643068	0.15749	2.26081	1.49234	1.80252	0.621078	0.0538844	0.554124	0.496517	3.59579
TCGA-56-5898-01A	0	555	0.836414	2.67923	0.148898	1.99089	1.11876	2.22766	5.23209	0.473939	0.201004	2.58342	0.259783	0.501769	0.0170793	0.22045	0.0669593	0.451363	0.146948	0.31046	0	0.023745	1.82756	0.143164	3.94554	1.55592	0.330315	2.09502	3.40589	0.232408	2.08661	0.0443867	3.36825	2.95809	1.23096	0.745566	1.62485	4.43517	0.9092	0.315985	0.0236152	1.4655	2.69824	1.71633	4.61109	0.178234	1.40834	0.0554525	3.03306
TCGA-56-6545-01A	0	666	2.19589	3.19527	0.0760493	1.09901	0.341256	1.55408	5.3318	0.329125	0.47602	1.48745	0.163733	4.03441	0.0331589	0.203331	0.0439275	1.76108	0.125273	0.740873	0.00962405	0.101513	3.06069	0.126517	1.83126	2.8228	0.658179	2.04146	0.992953	0.184603	1.57855	0.026163	3.89681	3.58934	0.42173	1.27343	1.27978	2.67537	1.59073	0.292565	0.0493497	1.92981	0.629965	1.06124	3.96895	0.210871	0.911272	0.0742136	4.02177
TCGA-56-7221-01A	0	608	0.302724	0.915133	0.0645805	0.934333	0.343796	0.658184	2.16261	0.200215	0.0634542	0.469654	0.00869065	1.50586	0.013094	1.71157	0.0288606	1.61087	0.0260812	0.212577	0	0.00913581	0.419137	0.163249	3.38723	1.38564	0.176587	0.93166	4.06073	0.213269	0.407718	0.142292	4.13216	1.76068	1.34889	0.340516	1.82443	4.08869	0.418028	0.105678	0.00364112	0.801327	0.84698	1.15621	2.92689	0.254104	1.38786	2.57435	2.13386
TCGA-56-7222-01A	1	562	1.38202	1.60239	0.0661886	0.973706	0.0399887	1.13253	1.74963	0.0299702	0.0393717	1.62086	0	2.10595	0	0.0177769	0.143848	0.913954	0.136796	0.12372	0.116214	0.0407709	1.09819	0.0321348	2.37488	2.11151	0.173826	0.995215	2.7354	0.628832	4.06728	0.0129183	5.04433	1.09768	0.723922	1.23346	0.52449	4.25931	0.502882	0.156146	0.0163568	0.596254	0.873304	0.945802	3.54873	0.129367	0.609117	0.187447	3.08767
TCGA-56-7223-01A	1	442	0.492514	1.60907	2.66553	2.68033	0.453177	0.11916	1.98833	0.263877	0.133553	0.020325	0.055334	0.255023	0.0187926	0.840192	0.0125218	0.590954	0.0156841	0.278911	0.0490714	0.0196349	1.26507	0.0903219	1.80582	0.223393	0.150073	0.992234	4.37708	1.26429	0.402651	0.119022	4.96166	2.9421	0.317329	0.155506	2.12705	2.27092	0.745589	0.727483	0.0690954	0.34524	0.179134	0.13635	0.337803	0.0269894	0.569006	0.0185522	0.397325
TCGA-56-7579-01A	1	951	0.259917	2.06897	0.0391173	1.995	0.131023	0.540514	1.2848	0.184655	0.0342095	0.0512988	0.418943	0.284623	0.0128119	0.0344904	0.0085309	0.376914	0.0255219	0.0349544	0.0184055	0	0.740295	0.0416685	3.47417	2.50812	0.0531998	1.29061	3.63837	0.141264	0.430676	0.0497773	5.8643	1.1746	0.0260116	0.074223	1.82241	4.54396	0.767968	0.171725	0.010661	1.14308	0.249254	0.193669	0.309556	0.0275378	0.919172	0	0.319236
TCGA-56-7580-01A	0	925	0.409978	1.72679	0.0603604	1.22974	1.52496	1.70672	2.3031	0.0941347	0.217753	0.0753572	0	4.49048	0	0.196635	0.0687516	2.47449	0.102245	0.11873	0.0151646	0.0110267	1.22943	0.116907	3.44368	1.70538	0.110099	1.2359	2.34194	0.0329324	0.693417	0.0138272	4.89381	1.88151	1.91112	2.92597	0.543068	0.800414	0.165789	0.0939832	0.00439649	1.06501	0.159634	0.347857	0.515104	0.0151739	0.287803	0.031028	0.729019
TCGA-56-7582-01A	0	601	0.966619	1.75222	0.113856	2.14804	0.239901	1.22414	0.428403	0.160264	0.0184981	0	0.0540129	2.17944	0	0.251978	0.0273475	0.462359	0.0206231	0.389499	0	0.0143941	1.62926	0	4.56112	1.55356	0.309061	1.30728	2.2372	0.0144391	1.85893	0	4.31126	2.28391	1.07289	0.04039	2.309	4.85939	0.0562905	1.17351	0.03973	1.33095	0.342986	0.598397	0.089977	0.0197991	0.529187	0.0203508	3.89509
TCGA-56-7730-01A	1	198	0.190417	1.73182	0.128542	2.92208	0.789451	0.497433	5.34527	0.377114	0.164639	1.14051	0.45162	0.8868	0.00369992	0.559374	0.0340779	0.323202	0.0147494	0.181598	0.0879175	0.0230461	1.02199	0.203945	4.03414	0.696103	0.110934	0.984815	3.91566	0.0830134	0.617382	0.0757355	4.98299	2.84494	0.205308	0.556935	4.65375	3.81706	0.0989533	1.83709	0.00307714	0.409485	0.582853	0.616773	2.65875	0.0929814	0.997547	0.00729549	1.9352
TCGA-56-7731-01A	1	3	0.201209	3.59777	0.119456	1.67077	1.1451	2.32926	6.26718	0.789995	0.751036	2.9934	0.0971042	1.07658	0.0200693	0.0625758	0.0266261	0.831179	0.030013	0.881648	0.0288	0.12147	1.2603	0.285211	2.18628	2.85479	0.570216	2.27161	2.95974	0.260948	2.03409	0.825225	3.54648	3.04073	2.06447	1.86583	1.39636	3.44862	0.541091	0.838497	0.097458	1.82182	2.59658	2.99811	6.52136	0.478635	2.31387	0.566104	5.29582
TCGA-56-7822-01A	1	532	0.850557	2.29067	0.0464028	1.28242	0.598721	2.21314	3.16292	0.170272	0.214772	0.193966	0.103759	0.880979	0.0243894	0.0264427	0.0130239	0.819941	0.0340452	0.236487	0.0070635	0.0505186	1.1916	0.0786212	2.59642	1.07348	0.267267	1.51798	1.2835	0.288823	0.807828	0.0128493	3.15013	4.90928	0.815122	0.485001	0.664718	5.01064	0.0921964	0.241119	0.0122193	1.02787	0.594729	0.6584	4.7374	0.109129	0.870039	1.031	2.58189
TCGA-56-8082-01A	0	455	1.72911	1.92692	1.75492	1.08524	1.42289	2.19368	2.48011	0.146476	0.0742546	1.40992	0.0370632	2.26295	0.0372822	0.0558187	0	0.849416	0.037298	0.186439	0.0446057	0.0516929	2.7953	0.020532	5.54496	1.41791	2.02984	2.0342	4.21904	0.0390628	0.462699	0.141468	5.18106	2.10585	4.13299	1.89199	0.646472	0.289558	0.659039	0.1013	0.00522454	0.545496	1.61117	0.481118	2.03345	0.0446327	1.09363	0.024643	1.56264
TCGA-56-8083-01A	0	150	0.342026	2.52863	1.87099	2.76437	1.63952	0.535374	3.60987	0.734562	0.615696	1.91529	0.202753	0.280482	0.481043	0.81134	0.0710238	1.31864	0.148572	0.64744	0.0552185	0.169477	2.00533	0.401161	2.12345	0.493291	0.812584	2.02117	1.218	1.09541	0.326193	0.118149	5.09248	2.07432	1.80143	0.541634	1.8805	5.28398	0.743719	0.100714	0.216957	0.408229	0.561799	0.155807	3.70273	0.275983	1.21645	0.125618	2.91
TCGA-56-8201-01A	1	397	0.0803509	3.07598	0.15134	0.748525	0.657967	0.3703	1.27628	0.20145	0.299156	0	0	3.76493	0.034883	0.191078	0.018659	0.226822	0.0486238	0.677035	0.0201869	0.0436159	2.55045	0.0679682	4.27926	3.11529	0.147362	2.3376	0.948883	0.0721977	0.0947359	0.12419	4.87398	2.11077	0.06202	0.771344	0.419753	1.85103	1.53336	1.01438	0.0462252	2.35729	1.16673	0.694043	0.479208	0.0201992	0.360531	0.158288	1.25949
TCGA-56-8304-01A	0	106	0.608758	1.42383	0.0293864	1.25151	0.609402	1.08604	2.16541	0.0858853	0.0288677	0.0574868	0.0701015	2.44767	0.0215175	0.634593	0.0472623	1.01367	0	0.058404	0.0308714	0.0446171	2.3426	0.219768	1.92333	0.816006	0.289166	1.35385	1.71897	0.360164	0.853901	0.091812	5.15693	0.56072	1.15705	0.130752	1.00216	5.28546	0.398911	0.137773	0	1.09904	0.00469329	0.786104	1.92712	0.0611329	0.184333	0.0212426	0.997066
TCGA-56-8305-01A	0	105	1.75875	2.20145	0.0609012	2.22294	0.175128	0.39365	2.61853	0.254335	0.163483	0.395233	0.426831	0.720373	0.0665755	0.307108	0.0100319	0.533768	0.059353	0.221461	0.0429426	0	1.56224	0.186387	5.23075	1.59382	0.334949	0.933429	4.31037	0.769096	1.58542	0.0583906	5.77525	1.55721	0.118523	0.470007	1.6655	4.34447	0.869455	0.0738071	0.00628124	0.943283	0.822188	0.851022	2.68944	0.0535138	0.456277	0.0368901	2.95142
TCGA-56-8307-01A	0	818	1.43433	3.86622	0.114086	4.13265	0.0536609	1.2095	2.44503	0.421834	0.0528367	0.0321127	0.0520795	2.08029	0.73605	0.126896	0.159347	0.35853	0.0198766	0.196789	0.0190706	0.0276121	0.714516	0.222844	4.19023	2.41268	1.1508	2.9982	1.06357	1.0604	0.111185	0	4.40833	3.63958	0.0586369	0.0768521	0.382219	1.89447	0.328367	0.127596	0.00553425	1.02172	0.581253	0.451727	0.502166	0.0565059	0.241279	0.0196142	0.605623
TCGA-56-8308-01A	0	517	1.15801	2.87251	0.0686681	2.90585	0.630181	0.77764	2.93049	0.0936485	0.141595	0.380991	0.715787	2.96525	0.09922	1.94563	0.0414238	0.661976	0.0389897	0.266955	0.0882258	0	2.36194	0.171125	4.59695	1.32005	0.30408	1.36631	4.33489	0.111542	0.614995	0.0205818	3.90961	3.52278	1.22398	0.43302	1.85854	3.87573	1.24044	0.369787	0.0260418	1.64262	1.11673	0.995414	2.50612	0.0337406	0.719877	0.112486	2.08649
TCGA-56-8309-01A	0	428	1.07303	3.67979	0.0715424	2.88558	0.565804	2.14912	3.95183	0.295504	0.302198	0.181306	0.167373	1.94226	0.23557	1.5628	0.0235466	0.634365	0.0640463	0.567531	0	0.0845476	3.3564	0.266952	2.23719	1.94531	0.471639	2.32755	1.46682	0.131117	0.165482	0.256774	3.36269	4.82312	0.608791	0.759874	0.964169	0.435727	0.846646	0.916181	0.0245315	2.43274	1.62276	1.43018	4.27998	0.348557	1.40015	0.454741	5.16807
TCGA-56-8503-01A	0	41	0.830266	3.27615	0.282072	1.87283	1.05866	2.24833	1.36817	0.24144	0.493826	0.0138675	0.0337365	3.72925	0.0670922	0.133352	0.0885479	0.84531	0.0671203	0.560157	0.084002	0.0178334	1.34821	0.0279293	3.43783	3.90023	1.14217	1.91465	2.73674	0.153535	0.81819	0.0443573	3.87586	2.86484	0.735584	1.48704	0.926882	3.88148	1.39435	0.353621	0.0832103	1.83741	1.60039	1.16099	1.4079	0.0123115	0.50774	0.0499691	2.87305
TCGA-56-8504-01A	0	510	0.5165	2.49792	0.0364126	0.980639	1.05044	0.473895	2.00963	0.105934	0.170597	0.0571319	0.119801	1.10064	0.00894814	0.319051	0.0353697	0.805063	0.0442144	0.163161	0.038248	0.0186411	2.33633	0.0291897	5.72898	1.7588	1.18205	1.30639	2.52413	0.143218	0.20285	0	5.13128	0.960249	0.833238	0.896588	0.675143	5.75271	0.93484	0.344467	0.0798472	1.63197	0.477779	0.473585	1.39698	0.0632328	0.522654	0.0263393	1.58788
TCGA-56-8622-01A	0	55	1.61859	2.47429	0.0696146	1.14371	0.0728506	1.82554	1.93944	0.47178	0.341476	0.870007	0.112021	2.54952	0.00649546	0.09123	0.108364	0.792006	0.0574565	0.416807	0.00934024	0.0534295	1.17083	0.0627736	2.82806	1.11638	0.399348	1.51871	1.50716	0.203375	2.44009	0.130553	1.77783	4.38231	0.574954	0.607351	1.65485	3.72786	1.00759	1.04316	0.0531405	1.4466	2.93526	2.70106	4.81261	0.117016	0.899915	0.180951	3.47825
TCGA-56-8623-01A	1	692	0.231069	4.96227	0.274776	0.47124	3.18373	3.65189	9.58863	3.83734	1.41584	2.61921	0.0166438	0.793998	0.0125753	0.27629	0.22263	3.44392	1.36542	1.54078	0.0120693	0.76679	3.8975	0.574266	1.03648	4.37175	1.15978	4.42583	0.29997	1.15699	4.83033	0.716455	0.53692	4.86477	2.23038	3.25906	2.52565	0.851011	0.463837	0.77425	0.140009	3.66675	2.10859	1.86763	6.27311	0.840094	2.10206	2.73313	5.12968
TCGA-56-8624-01A	0	420	1.0816	2.08648	0.165972	1.52856	0.933751	0.701483	3.58132	0.132512	0.397234	1.22318	0.309727	0.880829	0.0299099	0.36076	0.0971244	1.23944	0.177578	0.864506	0.0322625	0.0466177	0.333306	0.164054	2.66957	0.86827	0.702303	2.28564	0.990034	0.233519	1.65177	0.11429	1.74708	1.30026	0.538931	1.87894	2.75022	4.72018	0.591467	0.450697	0.258167	1.35216	1.75472	1.90588	3.61482	0.174059	1.50654	1.1097	6.20552
TCGA-56-8625-01A	1	315	1.08737	3.39115	0.0716935	2.08759	0.8633	1.33968	2.80682	0.47563	0.394564	0.130797	0.251205	2.07224	0.193462	1.42842	0.0599158	2.17171	0.045308	0.868382	0.0219069	0.0159395	1.50517	0.0973965	3.1465	3.22209	0.922409	2.4165	3.66593	0.263757	0.749915	0.205883	4.40756	1.7039	1.84171	2.6388	1.36406	4.99705	1.26063	0.465729	0.116322	2.68829	0.691935	1.43381	3.15777	0.16669	1.50691	0.073773	4.48406
TCGA-56-8626-01A	1	302	0.942287	3.35058	0.807615	2.20052	1.24797	1.99744	6.77437	0.722836	0.468333	1.52986	0	2.54345	0.0708254	0.370926	0.0731897	1.3865	0.41748	0.453023	0.0115634	0	2.79169	0.19778	3.11826	1.91573	0.503494	2.3163	1.40766	0.290113	0.984561	0.178895	3.20044	3.25308	0.886263	1.22862	1.27536	3.94256	0.76178	0.466913	0.0396894	1.47102	1.67661	1.51588	6.08922	0.446101	1.47378	0.618548	3.74075
TCGA-56-8628-01A	0	616	1.04522	3.8023	0.218203	1.41601	1.11971	1.40198	6.35583	0.912943	0.681851	2.60763	0.0622631	1.11251	0.12265	3.07912	0.0315691	2.17965	0.0549694	0.860547	0.0564622	0.11256	2.19466	0.30666	2.8829	2.33853	0.458028	2.2635	2.99615	0.539542	1.89539	0.101316	2.96353	2.94623	2.33352	1.63258	1.53791	4.24715	1.01956	0.353174	0.139402	2.27133	1.78192	1.68718	5.59348	0.610861	1.34753	0.62477	4.56891
TCGA-56-8629-01A	0	481	1.12388	1.60427	0.104907	2.91538	1.40979	2.13646	1.73084	0.0822267	0.141523	0	0.0539272	1.92992	0.0341407	0.620068	0.080408	0.75562	0.293012	0.127201	0.0488899	0.0566445	0.799911	0.022522	3.98028	1.42009	0.0691604	1.29689	3.29774	0.164154	1.00915	0	4.3395	2.54148	1.03363	0.743844	0.652788	3.08838	0.755791	0.291093	0.0508025	0.802707	0.425159	0.187176	0.431656	0.0585074	0.17673	0.0337063	0.0605953
TCGA-56-A49D-01A	0	637	0.340479	2.70497	0.103467	1.10444	2.05811	2.12649	6.43629	0.380973	0.384473	1.19021	0.069103	1.25741	0.0282058	0.440431	0.0557228	1.28967	0.0830497	0.315291	0.0503589	0.220421	2.95024	0.295141	2.79047	1.98624	0.255069	2.52164	1.98947	0.246457	1.61031	0.0549868	5.03104	3.32598	0.905977	1.17759	0.777605	3.80099	0.88446	0.279703	0.0293051	1.70755	1.84576	1.57968	6.49125	0.694632	1.51732	0.165824	3.34856
TCGA-56-A4BW-01A	0	585	1.63203	1.65504	0.0208348	1.43736	1.29019	2.75824	2.39465	0.134299	0.183616	0.490754	0.0449912	3.79817	0.245967	0.620884	0.0696145	0.460945	0.166339	0.319887	0.0647009	0	1.35073	0	4.09301	1.32056	0.295776	1.5785	2.2245	0.137802	0.372474	0.152477	4.37792	2.75284	0.501785	0.428433	0.602508	3.78885	0.693075	0.780058	0.0623448	1.29277	0.746045	0.869852	2.78518	0.23381	1.68238	0.11621	2.13633
TCGA-56-A4BX-01A	0	405	1.00468	1.40124	0.129801	2.71305	0.650641	0.101177	2.15917	0.0978203	0.113955	0.00891602	1.38389	0.122913	0.0164359	0.832198	0.00730822	0.476135	0.0055018	0.0881439	0.054475	0.0228525	1.09572	0.170521	3.06503	0.0315239	0.234152	1.29099	3.56257	0.078688	0.0653476	0.0286266	4.24879	0.687294	2.17959	0.019435	1.67714	4.38731	0.325872	0.205157	0.00913403	0.335309	0.168933	0.0568213	0.0209657	0.015785	0.944372	0	0.567854
TCGA-56-A4BY-01A	1	543	0.797934	2.32103	0.0399542	1.4356	0.569652	0.55938	2.99361	0.0706952	0.136572	0.128552	0.873145	3.11892	0.0234747	0.263312	0.01565	1.47321	0.0465931	0.706129	0.0665711	0.259623	1.92654	0.0940513	3.6549	0.819693	0.213114	0.907382	5.57022	0.0843299	0.261868	0.175199	4.3014	1.01263	1.35944	0.319133	1.39433	5.28586	0.738969	0.704003	0.0146841	1.16701	1.50633	1.71881	1.53314	0.106734	1.17621	1.60424	3.92814
TCGA-56-A4ZJ-01A	0	640	0.310435	3.356	0.12481	0.743101	1.3602	1.93974	6.31105	1.15338	0.737247	2.80828	0.0451674	1.13833	0.084047	0.317157	0.0453128	1.73693	0.184	1.15798	0.0409368	0.159668	1.46003	0.306237	2.43052	3.11767	0.78528	2.26034	2.41376	0.579899	2.16783	0.336068	2.44046	3.3797	1.34296	2.06062	1.30671	3.47561	0.996468	0.341059	0.0656467	2.10296	2.43416	2.14502	6.26271	0.671988	1.66477	1.09554	4.22702
TCGA-56-A4ZK-01A	0	570	0.110263	2.38135	0.0127946	2.3381	0.200783	0.574386	2.06492	0.179849	0.0738137	0.0301483	0.727038	1.76264	0.0309474	3.15071	0.0247444	0.840923	0.0248214	0.329225	0.129125	0.0130185	1.36163	0.0799542	3.73848	2.49742	0.158237	1.47803	5.72351	0.0515419	0.0215261	0.0642081	3.98368	2.42537	2.12467	0.134262	2.43693	5.66406	0.588387	0.239694	0.0611128	1.9353	0.517656	0.624482	0.0928648	0.01791	0.836428	0.51839	1.3613
TCGA-56-A5DR-01A	0	4	1.66545	1.73713	0.0594429	1.17794	1.3074	0.472514	1.89828	0.0755126	0.0827288	0.0603721	0.0372714	2.80687	0.0374916	0.46557	0	0.342347	0.0313235	0.23996	0.0181099	0.0131721	0.976072	0.0610778	3.47544	1.17805	0.337443	1.21462	3.56592	0.039282	0.448962	0	4.70867	0.490286	2.65903	0.480005	0.323138	5.43314	0.987445	0.251203	0.0260817	0.850503	0.446283	0.388083	2.19078	0.0536941	0.3016	0.0491454	2.26434
TCGA-56-A5DS-01A	0	8	0.847784	2.21503	0.0822213	1.56401	0.855666	1.99693	2.82654	0.16787	0.200486	0.0578178	0.566374	1.93635	0.0846894	0.57722	0.0287088	0.738053	0.10515	0.344957	0	0.015114	1.36386	0.300673	3.93739	2.16197	0.350379	1.90377	2.59161	0.131035	0.607817	0.0743344	4.74811	1.30224	4.8274	0.591609	1.46203	4.55719	0.689664	0.462554	0.143698	1.80677	1.71422	1.52006	1.08409	0.195511	0.768503	1.17522	3.72219
TCGA-56-A62T-01A	0	440	1.09525	1.74065	0.236591	2.44176	0.548244	2.12086	1.65131	0.288454	0.108077	0.00844005	0.0509296	3.50819	0.0155606	0.0554989	0	2.27027	0.143879	0.365362	0.00748685	0.0108596	1.02813	0.066949	3.35484	0.636054	0.604258	1.30512	3.42235	0.032437	0.337011	0.066839	3.86513	2.73723	0.149407	0.00615979	1.02003	5.21229	1.04918	0.464307	0.0172414	1.10895	0.43336	0.735835	0.0491244	0.00749145	0.299084	0.0204457	0.175686
TCGA-58-8386-01A	1	1	0.927796	3.5943	0.283064	0.648486	0.973182	2.00771	6.9903	0.24713	0.392818	1.90888	0	1.81293	0.0164151	0.912931	0.0361311	1.26865	0.0272673	0.562823	0.0313406	0.110671	3.25826	0.104583	3.67188	3.5321	0.225284	2.79041	2.64223	0.435002	1.56731	0.201777	4.24777	3.12763	0.700875	1.4509	2.67327	4.22512	0.507753	0.228597	0.0136622	1.98702	1.94898	1.75687	6.27187	0.318713	1.67625	0.207113	4.33041
TCGA-58-8387-01A	1	403	0.950555	1.92968	0.0874882	1.54264	0.415729	0.572098	2.7259	0.0607463	0.305877	0.0163543	0	2.28085	0.0692409	0.251575	0	0.604892	0.0101017	0.0943509	0.0288789	0	1.0753	0.216003	0.699416	1.94253	0.0864108	1.23106	2.79098	0.141549	0.474616	0.0522137	6.45153	1.80359	3.72551	0.292159	1.25265	5.07797	0.47339	0.0498085	0.0739027	2.18286	1.18281	1.20292	1.35691	0.0711843	0.429768	0.00996783	2.20108
TCGA-58-8388-01A	1	412	0.383303	3.3654	0.399409	4.25708	0.684895	1.3071	5.44269	0.21669	0.304465	1.67015	0.0300513	1.5775	0.152074	0.27571	0.0301485	1.16142	0.0671744	0.635102	0.0326067	0.136959	2.91687	0.18792	2.58866	1.4037	0.601754	2.74555	1.05061	0.262788	2.23191	0.222389	4.20691	2.19624	0.552298	1.20373	2.15581	4.37596	1.05869	1.12018	0.0922401	1.47831	1.42436	1.14245	4.55092	0.314957	2.28956	0.0663016	4.03558
TCGA-58-8390-01A	0	911	1.00289	3.0241	0.211	2.75322	0.96933	1.3646	2.79211	0.117031	0.136188	0.42597	0	0.470527	0.0197737	0.510187	0	0.939436	0	0.0624889	0.028377	0.479474	1.73838	0.0216389	3.09554	1.94377	0.332752	1.52209	2.62418	0.207057	3.42749	0.164391	4.83596	2.92325	0.129381	1.61529	1.28676	3.64918	0.676054	0.523199	0.064745	1.1433	0.546812	0.427335	2.25495	0.092552	1.20027	0.172675	1.02735
TCGA-58-8391-01A	0	2167	0.996805	1.81611	0.212976	2.21912	0.672093	1.18187	1.8902	0	0.0427093	0.0813615	0.0990382	0.222128	0.012834	2.63293	0.00854562	0.129386	0.0692438	0.151276	0.12437	0	2.38742	0.0417397	2.53485	1.35081	0.0758598	0.73106	4.18124	0.0267806	0.906921	0.0168129	5.0726	2.26003	1.10799	0.454383	0.522105	5.72708	0.260193	0.598309	0	0.506185	1.03098	0.940585	0.963771	0.0456863	0.951709	0.0252288	1.62332
TCGA-58-8392-01A	1	501	0.601074	2.16248	0.0724852	1.87079	0.517892	0.447354	3.57791	0.0364659	0.0556979	1.30996	0.115188	0.89271	0.0179818	0.634003	0.0317293	0.638744	0.00602143	0.134483	0.0760916	0.0125525	1.89353	0.168136	3.88263	0.745965	0.0878249	0.902369	3.40225	0.0618875	1.83395	0.0313068	4.7748	2.76791	0.288888	0.413119	1.58058	4.13402	0.391859	0.170509	0	0.649429	0.755381	0.711596	2.79095	0.0761372	1.06121	0.052613	2.22905
TCGA-58-8393-01A	0	1058	0.410796	3.26198	0.0540423	0.97555	0.663189	1.0871	4.73301	0.177957	0.292706	0.423369	0.012247	3.32429	0.0486612	0.178642	0.02447	1.06676	0.16365	0.700295	0.0264695	0.0128736	2.03276	0.117058	3.7281	2.49365	0.319729	2.18762	3.20572	0.37486	0.896962	0.168328	3.40043	2.19594	1.79487	0.695326	0.624033	3.86009	0.439003	0.825439	0.0254932	2.09603	1.02695	1.01669	4.42484	0.346808	0.796533	0.827508	2.31248
TCGA-58-A46J-01A	0	2589	0.450178	3.5395	0.472834	1.12656	1.07236	1.10727	6.09631	0.743613	0.642283	1.30361	0.0768876	0.793041	0.0280982	2.78287	0.0663627	1.20552	0.0880894	0.566801	0.0560727	0.124911	1.58397	0.316739	1.93146	2.53903	0.127214	2.14588	3.99826	1.53864	2.86508	0.258313	5.58893	1.52628	1.88078	3.07331	0.994821	3.71641	0.789625	0.40198	0.095834	1.61507	1.21275	0.991153	4.4046	0.347018	0.636784	0.0111601	4.06194
TCGA-58-A46K-01A	1	1045	0.934504	1.59952	0.0277058	2.30967	0.341399	0.439248	2.24704	0.119948	0.0406346	0.0164838	0.449896	3.01291	0.0202838	0.089509	0.0269099	1.07117	0.20891	0.108164	0.0146268	0.0626657	1.66916	0.0655912	4.08449	0.397646	0.108051	0.730464	4.20893	0.0628581	0.135092	0.0782307	4.69712	1.34248	0.104449	0.233863	1.16281	4.17425	0.718888	0.437307	0.0252551	0.983491	0.432974	0.523536	0.330878	0	0.807566	0.0689024	1.03743
TCGA-58-A46L-01A	0	1723	0.702634	2.00536	0.0515821	2.81734	0.43154	0.644687	2.93909	0.257381	0.118765	0.00621119	0.238389	4.37076	0.045299	0.742365	0.103297	0.420537	0.135392	0.41415	0.0327442	0.173498	0.5438	0.384739	3.68084	0.985614	0.224521	1.20924	2.67881	0.243579	0.761855	0.125203	4.45538	2.18689	0.0879899	1.46076	1.45414	3.11412	0.719589	0.335086	0.0377649	1.5128	0.532195	0.514111	0.029101	0.0381532	0.733235	0.368768	1.37975
TCGA-58-A46M-01A	0	1072	0.806618	1.8292	0.0711696	2.08128	0.517424	1.11118	1.41325	0.154518	0.0353893	0.0214576	0.0131787	1.64528	0.0198404	0.397441	0.00882782	0.344379	0.090377	0.228134	0.092801	0.0275735	0.99303	0.184559	2.36009	1.38696	0.130473	0.909257	2.58205	0.0814358	0.0114959	0.149249	5.2894	0.897986	0.0162069	0.0692531	1.06706	5.52364	0.23715	0.493486	0.00552646	1.49662	0.21306	0.230153	0	0.0190555	1.01292	0	0.120109
TCGA-58-A46N-01A	0	910	0.837591	1.35124	0.0535725	1.76882	0.798967	0.270759	1.50888	0.190249	0.00890689	0	1.70935	1.13096	0.0328364	0.854077	0.0262581	0.390929	0.0197998	0.0360707	0.0470311	0	1.81839	0.145194	4.29336	0.414572	0.0145211	0.663507	4.66534	0.0546643	0.0784215	0.0173235	5.29754	0.178351	0.0374446	0.0690848	1.71616	2.63593	0.282626	0.987341	0.00551273	0.628654	0.135986	0.0640582	0.0500421	0	0.832989	0.0388156	0.157649
TCGA-60-2695-01A	0	642	0.21945	2.71461	0.0467448	1.17331	0.450104	0.588905	4.71452	0.224385	1.00858	0.250466	0.0767491	0.964894	0.0147925	0.334462	0.0065754	0.741459	0.0959066	0.501393	0.00711628	0.0307491	2.68154	0.0322012	4.81457	1.97489	0.300379	1.97599	2.10474	0.138614	6.61025	0.124504	4.79021	1.74306	3.55954	0.868285	1.01664	0.429794	0.838618	0.444473	0.048624	1.42174	1.48147	1.64183	4.21708	0.136135	1.40364	0.259045	3.39337
TCGA-60-2696-01A	1	109	0.376831	2.94662	0.0849318	1.65795	1.91265	1.10978	5.92374	0.124824	0.557278	0.825896	0.082277	1.40582	0.0263747	0.197605	0.00706146	0.807941	0.0211472	0.422075	0.0303289	0.0330018	4.05662	0.051533	4.138	2.44062	0.130382	1.55727	3.13209	0.0866438	1.75665	0.0814582	3.71486	2.11965	2.04115	0.56178	1.36577	3.9068	0.828095	0.345592	0.00882581	1.44786	0.872277	1.09112	5.32623	0.213422	1.51607	0.125732	3.41417
TCGA-60-2697-01A	1	372	0.328232	3.65072	0.510696	1.51712	0.45981	2.06545	6.10018	0.154507	0.921381	3.45508	0	3.21539	0.0928321	0.230934	0.0825902	1.98062	0.127432	1.36372	0.0526978	0.0864348	2.35389	0.101352	1.69647	2.13613	0.515972	2.8745	0.815828	0.639169	4.94621	0.133398	3.02983	3.2602	1.30276	2.60167	2.38714	1.59055	0.62391	2.4818	0.429671	3.40097	1.095	3.55971	8.01551	0.837584	2.89644	1.2606	6.53795
TCGA-60-2698-01A	1	311	0.592222	3.00194	0.238352	1.74051	0.713364	2.29487	5.94212	0.763444	0.222997	2.49703	0.253589	3.48448	0.029577	0.153628	0.0773591	1.12457	0.12862	0.583309	0.00715092	0.341401	3.14819	0.184074	4.36507	3.20427	0.616787	2.70604	2.62961	0.26625	1.67622	0.137018	4.41976	2.93305	0.841087	1.90535	1.44332	3.30092	0.608752	0.403039	0.0367972	2.23785	1.03791	0.909396	5.4004	0.188041	1.66126	0.280582	4.27729
TCGA-60-2703-01A	1	2945	0.302222	2.30522	0.227838	1.54646	0.309151	1.91186	1.41824	0.173112	0.291649	0	0	1.08072	0.0395054	0.0179932	0.026386	0.913524	0.00998248	0.704594	0.110923	0.041263	2.16503	0.0643306	4.03965	2.43453	0.355647	1.21431	0.488606	0.0816268	1.9983	0.0767336	5.00856	3.0505	0.154769	2.71409	2.49479	2.22446	1.43711	0.187573	0.0410388	1.00556	1.26281	1.34604	0.627913	0.0426275	0.44129	0.00985022	1.97144
TCGA-60-2704-01A	1	1154	0.80683	3.14116	0.291096	1.51675	0.845683	1.45937	5.12895	0.438743	0.505535	2.53296	0.48945	2.28614	0.0361804	0.290483	0.0411659	1.92871	0.153823	1.27284	0.108798	0.043111	2.17168	0.0996437	2.86113	3.77566	0.706959	2.06349	2.19598	0.213813	0.846859	0.105876	3.73966	3.55982	1.17688	1.7603	1.74168	2.86837	0.980353	0.557547	0.0845162	2.81618	1.39422	1.07166	4.62734	0.322862	1.64625	0.504878	5.85661
TCGA-60-2706-01A	0	2820	0.015732	2.80893	0.0488386	4.22517	1.05095	0.56866	3.90412	0.36279	0.100934	0.641271	0.492659	1.4931	0.0205804	1.58519	0.0474456	1.14973	0.119345	0.385301	0.0148411	0.0321344	1.17854	0.0501869	5.21834	3.20348	3.02585	2.42977	2.58048	1.76342	3.90281	0.0269384	5.32497	0.912189	4.82955	3.37327	0.83163	0.0613171	0.472277	0.22363	0.0213846	2.13299	0.965948	1.11377	2.94829	0.100878	0.896553	0.069893	2.01325
TCGA-60-2707-01A	1	667	0.668152	2.4365	0.0872625	1.27054	1.26772	1.98733	3.54866	0.377073	0.144026	0.693891	0.438951	0.547892	0	0.0335446	0.0550867	0.68554	0.0552563	0.253678	0	0.0576765	2.45197	0.0455156	3.9316	3.92538	0.601087	1.71554	2.54514	0.0388259	1.28201	0.012258	3.99484	3.7157	2.0108	0.699242	1.27999	3.92202	1.01154	0.169547	0.0980287	1.0913	1.1233	1.23734	5.41963	0.24206	1.44536	0.145277	3.12371
TCGA-60-2708-01A	0	2447	1.41787	2.64198	0.777984	2.07359	0.373058	1.09727	0.888484	0.261055	0.512011	0.00840444	0.137745	0.817789	0.0308256	0.0997614	0.0273595	1.39763	0.0560433	0.0832151	0.0368969	0.0108138	2.89347	0.0169591	2.86193	1.30323	0.355498	1.08278	2.28035	0.13503	0.0788119	0.0923508	4.17428	2.36651	0.403834	0.0122416	0.895363	4.54659	2.14514	0.201658	0.0214294	0.654575	0.198517	0.145978	0.295882	0.0148813	0.220272	0.00511695	0.478515
TCGA-60-2709-01A	0	1505	0.241069	2.89988	0.0576863	1.72603	0.433536	0.889367	4.71042	0.402601	0.390796	0.660152	0.248689	1.24052	0.0545727	0.122638	0.0528086	1.47998	0.41856	0.780603	0.0359376	0.0921143	1.89783	0.215599	2.57405	2.90243	0.626807	2.46632	3.23942	0.121923	1.50925	0.298515	4.37154	2.85093	0.911229	1.55859	1.81726	3.69552	1.27762	0.700599	0.120914	2.67413	1.69448	1.81106	5.03011	0.216022	1.58381	0.164896	4.43889
TCGA-60-2710-01A	0	2024	0.374756	2.73085	0.0636029	1.92274	0.294132	1.14375	4.86323	0.321363	0.127969	1.78547	0.232037	1.1211	0.0179765	0.810539	0.0356365	0.953091	0.158375	0.468325	0.0129601	0.08266	2.41858	0.0294103	3.91564	1.97053	0.412051	2.0006	3.95761	0.0558007	2.49424	0.0235367	4.65467	2.78499	0.810981	0.971588	1.79652	5.18384	0.767213	0.310789	0.0223868	1.80472	1.73054	1.78405	5.58117	0.106682	2.33796	0.136212	3.68249
TCGA-60-2711-01A	0	1260	0.406213	2.3835	0.0357301	1.88425	0.602734	0.283476	2.56168	0.166471	0.141422	0.175933	0.960878	0.919532	0.0238176	0.555396	0.0746751	0.917824	0.0190936	0.231322	0.00689694	0.0100049	1.77602	0.135446	4.21172	0.580984	1.58112	0.970378	5.43995	0.0879069	0.797929	0.0373181	5.18999	1.09881	4.01204	0.633864	1.20847	4.866	2.45002	0.557558	0.00796543	1.12741	0.683848	0.848823	1.73223	0.0206053	0.943041	0.0918386	2.69878
TCGA-60-2712-01A	1	274	0.735914	3.55697	0.783884	1.38977	0.527627	1.4709	4.19336	0.305162	0.429412	0.445917	0.0109923	3.46257	0.049106	0.161257	0.00736139	1.09842	0.0651374	0.566814	0.0237695	0.0456743	2.51661	0.0181186	4.04938	2.15352	0.342167	2.55253	2.93524	0.480537	1.8929	0.071031	3.84913	1.86147	0.282809	2.98831	2.40204	0.317073	1.30943	0.3872	0.115259	2.49211	1.31996	1.54699	4.42846	0.144406	1.08111	0.0695209	3.66574
TCGA-60-2713-01A	0	1731	0.265601	3.16229	0.133775	1.44857	0.285353	0.370781	1.82538	0.143083	0.284014	0	0.232548	2.42085	0.012231	2.04808	0.037616	0.809381	0.0483343	0.495321	0.0577614	0.0170157	2.3889	0.0397971	3.96278	3.96438	0.190721	1.68956	3.53467	0.0833934	0.0827388	0.103611	4.02846	3.30257	0.106222	0.29287	0.931575	1.43587	2.65271	0.136661	0.0236363	1.94581	0.921104	0.971455	0.283982	0.0406992	1.11534	0.00403599	1.29211
TCGA-60-2714-01A	0	1531	0.0528048	2.6942	0.0325328	3.57053	0.191556	0.687901	3.35116	0.243118	0.0998726	0.968591	0.0189812	4.69291	0.019094	0.759267	0.437568	0.420958	0.0519341	0.150414	0.00690006	0.0493666	1.64362	0.031231	2.57221	1.83283	0.246844	4.26091	0.269236	0.363274	7.0617	0.132414	3.94226	0.671552	0.365174	0.467209	0.914985	0.211847	0.803977	0.137439	0.0277011	1.70549	1.58492	2.18148	4.51328	3.279	1.0419	0.506751	2.45751
TCGA-60-2715-01A	1	1075	0.096724	4.5059	0.500581	1.06134	2.16555	2.17981	7.54118	1.02755	1.11717	3.88659	0.17179	2.53151	0.0848495	0.164135	0.0513695	1.95839	0.415019	1.38709	0.0187468	0.718764	1.8619	0.387863	1.69685	2.74661	0.650844	3.57954	1.42752	0.903101	1.03188	0.380702	4.11926	2.92348	1.39284	2.00934	2.0226	3.09681	0.877674	1.12204	0.077799	2.51833	1.28125	1.73278	5.41165	0.248027	1.27147	1.00116	5.14207
TCGA-60-2716-01A	0	1475	1.0089	1.40373	0.167739	0.48612	0.104424	1.1527	2.48686	0.291899	0.322398	0.0900424	0.0174023	0.118067	0.00877948	0.412654	0.0116627	2.17928	0.0561578	0.0180452	0.043696	0.0273501	2.60368	0.0842782	1.74392	0.388396	0.354206	1.19754	0.248536	0.157291	0.437675	0.0566353	3.17791	0.485887	0.673643	0.0761352	0.655536	4.44586	0.455521	0.10611	0.0254033	0.422404	0.251692	0.278193	1.68561	0.0251463	1.37228	0.217463	1.10855
TCGA-60-2719-01A	0	1297	1.5742	2.49138	0.076607	2.9541	2.0193	0.747106	4.2049	0.399296	0.173418	0.577495	0.051777	0.417109	0.00881185	0.144368	0.017523	0.430605	0.043549	0.245234	0.0376712	0.080832	3.83586	0.151464	3.48392	2.34853	0.660889	1.64246	2.87582	0.0898125	2.33204	0.14337	5.04864	1.25631	2.84406	0.375552	0.599767	5.50521	2.46314	0.192819	0.039866	1.30028	1.16831	0.793288	4.37536	0.0864682	0.599767	0.221955	2.09531
TCGA-60-2720-01A	0	97	0.6255	2.41207	0.101713	2.35196	1.01372	1.29618	3.80369	0.261596	0.384816	1.049	0.026365	4.56631	0.0654111	0.0476072	0	1.01852	0.0133273	0.290619	0.00959987	0	2.2274	0.449637	3.95842	1.09777	0.22632	2.16982	1.69454	0.108097	1.15705	0.0852165	4.3693	2.16439	0.351899	0.844873	0.93598	4.30206	0.0721683	0.631359	0.16293	1.26535	0.290762	0.667659	3.94737	0.0842328	0.557409	0.396076	3.4713
TCGA-60-2721-01A	0	983	1.73733	2.36175	0.114144	1.45792	0.407676	1.43302	2.29323	0.351736	0.570649	0.0174923	0.0735371	2.37117	0.0427296	0.192434	0.0565459	0.995537	0.144383	0.445285	0.00778199	0.0664354	0.584094	0.135867	3.10162	1.85994	0.444143	1.71113	1.69094	0.240274	0.40669	0.122644	4.57308	1.13805	6.41531	0.0689141	1.26906	4.85065	0.762186	0.433825	0.0531019	1.75138	0.257682	0.856175	0.138574	0.00778677	0.472441	0.0053414	1.08684
TCGA-60-2722-01A	0	908	0.386627	1.30424	0.01954	3.32585	0.264678	0.97128	0.895077	0	0.0752896	0.0231316	0.276393	0.345404	0	1.40955	0	0.154807	0.0143007	0.0325436	0.0340577	0.509153	0.93051	0.0464374	4.29445	0.841534	0.0784865	0.641072	3.68072	0.0970674	0.660877	0.0249109	4.31507	2.42321	0.119891	0.0826124	2.4258	4.4438	0.606988	0.281915	0	0.62893	0.142274	0.205067	0.23647	0.0137281	0.6068	0.222927	0.199929
TCGA-60-2723-01A	0	1092	0.475757	2.65712	0.0361386	2.68912	0.669806	0.520748	1.13649	0.0294472	0.212309	0.163837	0.102524	2.13347	0.00968474	0.00875914	0.0256141	0.586615	0.00968887	0.152001	0.00697659	0	1.98699	0.0776771	3.72497	2.55455	0.308025	1.80197	3.21693	0.0302439	1.13528	0	5.89441	2.02857	1.81312	1.94048	0.743627	3.02221	0.963277	1.07455	0.00403431	1.47168	0.994548	1.34408	1.65794	0.0139281	0.450538	0.0378676	1.28081
TCGA-60-2724-01A	0	717	0.736336	2.58396	0.364109	1.05243	0.209764	1.99541	1.15103	0.0298018	0.686868	0.0393701	0.00974406	1.63015	0.00980219	0.10295	0	0.878856	0.0388318	0.135409	0.0140881	0.0305133	4.28271	0.123779	1.70965	2.74059	0.256677	0.886119	3.61243	0.455934	0.122504	0.0631123	4.70251	1.34038	0	0.0115957	0.504599	3.12432	0.848859	0.155305	0.0717881	0.53221	0.047207	0.135665	0.25029	0.0210939	0.571172	0.00484633	0.0175118
TCGA-60-2725-01A	0	816	0.691509	3.35448	0.181907	2.15222	1.00142	2.32538	5.93657	1.20848	0.443568	2.2828	0.0127371	2.07359	0.699961	0.245509	0.0504489	2.2336	0.247828	1.23202	0.0092329	0.235293	3.45601	0.197274	5.10068	4.38843	0.572148	2.22667	2.332	0.0914886	3.28448	0.233324	4.93523	3.8471	0.794997	1.65484	1.53926	3.24436	0.360239	0.618619	0.0525388	2.65215	0.822887	1.58063	5.3505	0.238638	1.17938	1.25517	5.72365
TCGA-60-2726-01A	1	358	1.56968	2.3246	0.199356	1.76821	0.461091	1.1879	4.25886	0.216935	0.243861	0.211286	0.16727	3.14183	0.086558	0.761144	0.0168472	0.911637	0.116302	0.588742	0.106064	0.0132579	0.360252	0.301178	4.11925	0.789184	0.20215	1.20009	3.29611	0.405051	0.522402	0.158181	5.13421	1.91725	1.31299	0.525225	0.227666	3.82688	0.370799	0.1025	0.0366191	1.20769	0.19003	0.188234	1.80261	0.204979	0.480602	0.055527	2.56296
TCGA-63-6202-01A	0	1602	0.462153	3.57681	0.0501224	2.36899	0.437768	1.06167	2.29364	0.236129	0.230957	0.0446423	0.0897081	1.97194	0.004648	1.34511	0.0426959	0.513788	0.072659	0.507331	0.0199644	0.0289021	2.58432	0.172757	3.19423	2.4541	0.374728	2.93038	0.392167	0.121628	1.60742	0.117249	5.34175	3.56005	0.413285	1.16687	0.542137	0.14155	0.850367	0.0975259	0.0680482	2.23433	0.789468	0.514517	3.03752	0.0719334	1.10171	0.0318156	1.34182
TCGA-63-7020-01A	0	2133	0.608874	2.4203	0.0167081	1.74202	1.37294	1.69005	3.25273	0.230952	0.14637	0.518649	0.370858	1.01202	0.0561601	0.0861382	0.0533929	0.946113	0.169679	0.237921	0.0463502	0.0668302	2.64138	0.0527743	3.05371	1.33641	0.264743	2.04987	2.88115	0.0833182	2.06165	0.0629976	3.4158	3.60414	1.34252	0.905054	0.849238	4.70098	0.556155	0.338804	0.0269567	1.36902	2.23041	2.34116	4.68988	0.177187	0.864119	0.223955	3.05373
TCGA-63-7021-01A	0	2142	0.565017	2.55042	0.338116	2.16606	0.0454744	1.31765	1.82832	0.37735	0.298477	0.0450239	0.532578	3.44656	0.0484832	0.378709	0.0278292	0.425305	0.034811	0.164543	0.0595854	0.0146489	1.04393	0.132559	3.17359	3.28924	0.102057	1.3043	3.0892	0.206098	0.647988	0.036496	4.42339	2.59058	0.252412	0.187394	1.78245	4.82596	0.544941	0.22766	0.00584509	1.80989	0.75908	0.937161	2.08956	0.10749	0.776698	0.0207102	2.33485
TCGA-63-7022-01A	0	2073	0.489085	3.58309	0.285356	1.7579	0.0495138	0.907058	1.59759	0.476289	0.410752	0.153592	0.0302199	2.53539	0.0821028	0.170111	0.0600114	1.30095	0.0675466	0.886678	0	0.1377	2.21546	0.232522	2.07208	2.92843	0.919063	2.24588	1.5277	0.290723	0.929226	0.134578	4.32259	1.31435	2.71545	1.47682	2.00359	3.5007	1.6481	0.466377	0.16857	2.43687	1.954	2.21294	2.87493	0.176765	0.528265	0.151024	4.78342
TCGA-63-7023-01A	0	1682	0.924725	1.51444	0.290829	3.65534	0.993655	0.412412	2.95948	0.213848	0.0820163	0.107892	0.0369453	4.0536	0	0.610615	0.00831925	0.685225	0.0432838	0.185875	0.0356803	0.064129	0.472199	0.0406463	5.58398	0.831748	0.0518997	0.978542	3.4037	0.0643258	0.346381	0.0325539	4.36297	1.56859	0.145931	0.443991	1.38002	4.58563	0.132503	0.176973	0.0155671	0.782756	0.208652	0.612518	0.874577	0.00900866	1.46929	0.0184623	0.952234
TCGA-63-A5MB-01A	0	3123	1.12899	2.27586	0.182847	2.59596	0.318968	0.604523	4.81982	0.278855	0.149641	0.366155	0.235032	2.11859	0.0493862	0.533865	0.00740401	1.29279	0.0866978	0.387925	0.0551773	0.0683656	2.40081	0.188813	2.60609	1.01318	0.243911	1.05717	3.5608	0.295342	0.830224	0.0990447	4.71171	1.94678	0.430014	0.479126	0.832962	1.96591	0.492134	1.60334	0.0275848	1.04011	0.483069	0.447579	3.51986	0.202224	1.07607	0.0434239	2.24471
TCGA-63-A5MG-01A	0	2148	1.08911	2.325	0.134586	2.44613	0.652929	2.56968	2.93038	0.0905394	0.191909	0.0606342	0.171435	2.34729	0.0524469	1.45952	0.0789684	0.437275	0.0888117	0.37639	0	0.0158617	1.59207	0.0733045	2.3312	2.02392	0.231806	1.44325	2.84225	0.151727	2.03829	0.0588414	3.01933	2.95237	2.03343	0.969274	1.91714	3.99803	0.553777	0.276933	0.0802075	2.14334	1.14476	1.35677	3.9183	0.48926	1.34345	0.108775	2.71293
TCGA-63-A5MH-01A	0	2026	1.03035	1.52496	0.0555739	3.1474	0.129672	0.772684	1.70776	0	0.0399141	0.374313	0.0148783	4.09791	0.0149669	0.94411	0.0297006	0.356821	0.0149733	0.109487	0.0531472	0.134996	2.33159	0.329911	3.61853	1.21849	0.141569	1.10497	1.63722	0.0916641	1.43243	0.0196025	4.26276	2.41001	0.16235	1.69619	1.85736	4.61976	0.265224	0.108671	0.0124558	0.496235	0.161848	0.0486231	0.070338	0.0107938	1.4678	0.100383	2.07325
TCGA-63-A5MI-01A	0	1784	1.06211	1.1223	0.0295198	0.965208	0.547975	0.488893	1.57691	0	0.112654	0.591093	0.0285798	0.554509	0.0216154	0.0890809	0.0286723	0.49517	0.0287614	0.169294	0.139336	0	1.04096	0.114568	1.08226	1.12832	1.33666	1.03571	2.44275	0.044957	0.199453	0.0375982	5.67546	0.556451	4.86151	0.465918	0.534821	4.71093	0.638282	0.0476152	0.00602356	0.976203	1.76527	1.60139	3.15968	0.110656	1.33988	2.2404	0.838899
TCGA-63-A5MJ-01A	0	1824	1.04206	2.60988	0.0294172	1.6368	0.90925	0.740171	0.906201	0.0263343	0.417769	0.0484919	0.0756432	3.31916	0.00865468	1.97536	0.0229032	0.825381	0	0.398841	0.0309038	0.0269638	1.23149	0.2118	0.41579	0.858806	0.14216	0.889429	3.26127	0.155165	0.149914	0	5.07246	1.13484	0.210494	0.00512856	1.17345	5.19919	0.924727	1.22599	0.0321206	0.817955	0.302055	0.262739	0.00829407	0	0.450194	0	0.0269587
TCGA-63-A5ML-01A	0	1386	0.576097	2.13738	0.0580425	1.39716	0.431401	0.53778	1.89258	0.180776	0.140954	0.329485	0.530348	1.32785	0.0615738	0.870183	0.0513557	0.326503	0.730997	0.134094	0.0555101	0.0163435	1.97072	0.0997952	4.17193	0.670047	0.213713	0.995024	3.86908	0.199841	0.226563	0.0606015	3.82507	1.42121	0.826778	0.800701	0.657927	4.0835	0.183484	0.466382	0.00652356	1.16889	0.705877	0.711749	2.78476	0.0555436	2.28093	0.0458368	1.95976
TCGA-63-A5MM-01A	1	456	0.110817	2.72736	0.118975	0.212642	0.246778	3.19384	1.74436	0.338277	0.192164	0	0.0112092	3.87716	0.00564901	0.843635	0	0.500333	0.277327	0.842215	0.0242364	0.0692951	2.77056	0.158331	1.62801	2.02677	0.160668	1.50222	1.89817	0.463009	1.17504	0.168026	3.79227	3.6716	0.0183535	0.0331163	1.03541	0.283086	0.723181	0.569499	0.0644285	1.46942	1.35149	1.16552	0.0842675	0.232867	0.269126	0.554447	4.11102
TCGA-63-A5MN-01A	1	345	0.872631	2.56193	0.127112	1.45952	0.0881654	1.08146	1.61157	0.795263	0.232003	0.0551812	0	4.21868	0.054408	0.353875	0.0719074	0.988189	0.0677236	0.244782	0.0393628	0.014415	2.00798	0.0225909	1.37202	2.44154	0.429278	2.32492	0.316375	0.164632	4.44791	0.0881714	3.65187	1.29154	1.29288	0.633761	1.91873	1.76272	0.675999	0.132392	0.0228697	2.84982	1.38377	1.44926	0.509452	0.436034	0.737568	0.295875	2.62372
TCGA-63-A5MP-01A	0	769	0.51189	2.76598	0.358502	1.72869	1.22531	0.964125	4.5102	0.632079	0.46103	0.971016	0.495218	2.67928	0.0597081	2.19737	0.025112	0.778892	0.0226907	0.6474	0.0378871	0.0850473	1.70947	0.176497	6.05553	1.57629	0.921844	1.76987	5.04404	0.187057	0.985175	0.160651	4.61856	1.02337	0.574427	0.938053	1.23053	3.97735	0.259595	0.292243	0.0251243	2.21416	1.33859	1.22883	4.18409	0.237284	1.15284	0.122521	3.82408
TCGA-63-A5MR-01A	0	2716	0.822502	1.6156	0.0257194	1.0111	0.403868	1.79934	1.68207	0.311821	0.0825506	0.0602411	0.0493764	3.96055	0.0557567	1.10828	0.0167014	0.197289	0.0125833	0.0511797	0.105173	0.013143	1.71711	0	4.61507	1.38301	0.0721795	0.725664	3.13465	0.716004	0.600288	0.0164778	4.59329	4.13723	0.206134	0.169131	0.733846	3.99864	0.284381	0	0.00524258	0.908778	0.292791	0.46459	1.05824	0.0623165	1.3373	0.0124167	1.63678
TCGA-63-A5MS-01A	0	2381	0.935274	2.86973	0.0475172	1.79861	1.77917	1.56024	5.59798	0.48465	0.31171	2.8463	0.133858	2.0664	0.11304	0.468006	0	1.32062	0.371329	0.722332	0.12942	0.268363	2.57263	0	3.92194	1.83567	0.485359	1.91606	2.54097	0.0953985	1.58784	0.174158	3.39431	3.50259	1.74585	1.01626	1.68789	4.42577	1.11888	0.217921	0.148523	2.11001	1.84723	1.4911	5.25338	0.460109	1.466	0.153985	4.31732
TCGA-63-A5MT-01A	0	498	0.852216	2.29637	0.0686155	1.95228	1.40468	1.63332	2.18427	0.218277	0.267028	0.349639	0.0501291	1.34041	0.0127722	0.0679678	0.0169589	0.517886	0.0504452	0.793637	0.123793	0.0265695	0.578415	0.121197	2.91	1.99394	0.138739	2.90323	2.05161	0.103776	0.990154	0.128718	4.00818	1.97182	0.0714642	0.23749	0.410552	3.30049	0.669068	0.324258	0.0523736	1.5895	0.874211	0.853365	1.96238	0.0183597	0.933979	0.121385	2.70473
TCGA-63-A5MV-01A	0	1100	0.427287	2.49387	0.128891	1.92384	1.00507	1.13232	2.39497	0.441646	0.15245	0.0226505	0.133442	1.61623	0.0484047	0.234237	0.0550427	0.617517	0.18465	0.466694	0.0594893	0.0146249	1.82662	0.234063	2.5267	2.04354	0.392166	2.19288	3.65026	0.525559	0.0121374	0.123695	3.44915	2.24175	1.7131	0.79308	1.18876	3.86438	0.833209	0.324137	0.0516886	1.9283	0.114294	1.35464	0.141113	0.116691	0.687787	0.21859	3.92659
TCGA-63-A5MW-01A	0	1639	0.862836	2.85231	1.01453	2.07716	0.957733	0.323045	2.47691	0.233806	1.08458	0	0.0463406	0.974785	0.188477	1.67674	0.0388447	2.40803	0.135607	1.34828	0.122506	0.0245464	2.49804	0.968935	2.33657	1.3534	0.175384	1.30034	2.11207	0.575883	0.345224	0.343959	4.8887	3.2894	0.151221	6.28039	0.996119	4.1247	0.373023	0.417178	0.0813695	0.835812	0.49421	0.578994	0.0665346	0.00850395	0.587465	0.00583381	0.0724071
TCGA-63-A5MY-01A	0	1052	1.08066	1.06255	0.00422227	1.46263	0.456268	0.06561	1.84148	0.210711	0.0328478	0	0	0.201017	0.00616229	1.69808	0.0484477	1.98071	0.00616492	0.0984349	0.135641	0.0255884	1.34665	0.224958	3.15549	0.961289	0.0179784	1.27647	3.38918	0.930941	0.171367	0.063396	4.8149	0.166505	3.05227	0.0502829	0.157364	4.8177	1.53873	0.0604864	0.0254486	0.311187	0.155969	0.113174	0.146189	0.00886704	0.700686	0.128239	0.152095
TCGA-66-2727-01A	1	516	0.366226	1.77566	0.0287344	2.11385	0.378228	1.15613	3.20591	0.188929	0.217177	0.852323	0.0551122	2.36465	0.0140599	0.153359	0.0431843	1.27269	0.0644985	0.323427	0.0134944	0.0578881	0.70815	0.0306157	3.88566	2.03611	0.209883	1.51224	4.38435	0.141005	1.24442	0.0366007	5.44766	2.16266	0.913945	0.914472	0.905666	4.12438	0.657753	0.134826	0.0155795	1.70772	0.636231	0.907327	4.66382	0.10464	1.20288	0.0412452	2.6847
TCGA-66-2734-01A	0	1311	0.341543	2.77447	0.24974	2.10828	1.22227	1.25703	3.44796	0.508442	0.326795	0.609698	0.0672492	1.81637	0.0172103	0.0983206	0.0228403	0.567932	0.0510483	0.402385	0.00621672	0.0532876	2.25938	0.069399	3.62445	4.48915	0.265611	1.70969	2.41264	0.162887	1.40795	0.088103	4.70663	2.72516	0.27268	0.719261	0.575025	3.37751	0.734294	0.25104	0.882201	1.85225	0.963833	0.827907	3.97127	0.142355	0.857626	0.0421057	2.91104
TCGA-66-2737-01A	0	61	0.652098	2.58087	0.178309	1.26463	0.36148	1.13409	1.93713	0.239997	0.572432	0.364993	0.788459	3.11962	0.0368395	0.341704	0.0487833	1.7409	0.0472144	0.314757	0.0152644	0.127869	2.36076	0.149574	3.34121	1.48021	1.46197	1.44369	2.84352	0.264757	2.29845	0.0139182	4.67893	1.17478	0.622534	0.629195	1.22066	2.99469	2.00488	1.65525	0.0176213	2.02959	0.405438	0.765147	3.28045	0.166583	1.31741	0.254965	3.11123
TCGA-66-2742-01A	0	641	1.31134	2.22399	0.251378	1.91987	1.85145	1.15073	4.06268	0.210538	0.186571	1.23491	0.952544	0.876967	0.0122876	0.0547338	0.04045	0.74539	0.08974	0.27697	0.0437355	0.0128396	2.05176	0.059561	3.7587	3.29557	0.24082	1.21728	3.62827	0.0508431	0.588857	0.0477647	4.58691	1.50819	1.29159	0.600615	1.09563	2.31419	0.888572	0.183288	0.103904	1.58001	0.424606	0.519007	5.09636	0.440697	1.04877	0.0828436	2.98859
TCGA-66-2744-01A	0	30	0.546317	3.38618	0.177467	0.989344	0.837634	1.2366	5.65261	0.55406	0.381657	2.19497	0	4.51046	0.0122059	0.20619	0.0401836	1.38332	0.178555	0.464239	0	0.350807	3.45149	0.206034	3.92723	3.26862	0.179163	2.53209	0.635311	0.331501	2.64043	0.137913	4.66852	2.63195	0.76267	1.15509	1.82574	3.19091	0.496804	0.496487	0.0352388	2.80173	0.750698	1.0513	6.04333	0.126679	1.05439	0.082306	3.42346
TCGA-66-2753-01A	0	31	0.807087	2.53281	0.223332	0.624853	0.915537	0.696654	3.19298	0	0.2979	2.6435	0.0364481	1.0348	0.00463421	0.656238	0.0485512	0.878346	0.018456	0.455771	0.0330248	0.0096698	2.11263	0.0301789	2.45551	2.42707	0.292812	1.65591	0.92625	0.0665693	2.26397	0.0121271	4.93288	1.16436	1.17627	2.64163	1.09188	4.21104	0.690438	0.261182	0.0418421	1.56113	1.4865	1.39661	5.3516	0.181907	1.66037	0.236159	4.10993
TCGA-66-2754-01A	0	61	0.884465	1.94849	0.0383934	0.947737	0.804298	0.31475	2.41605	0.038151	0.145293	0.173597	0.0371746	0.776813	0.0435334	2.11756	0.0249698	1.40211	0.031242	0.246712	0.264932	0.0261566	1.40841	0.138342	1.93699	1.39311	0.0721503	1.65368	0.89139	0.0773241	5.19579	0.0961183	6.17867	1.13351	0.099509	0.562275	3.98475	5.2744	1.78415	0.0415016	0.0208484	0.866624	0.315964	0.138416	6.35966	3.07902	2.82365	0	1.22685
TCGA-66-2755-01A	0	28	0.551903	3.33436	0.204377	4.27408	2.32766	1.86942	1.23273	0.168284	0.137045	0	0.0191901	2.06748	0.553952	0.173616	0.0192524	0.565205	0.107673	0.369217	0.0277051	0.0201693	3.21984	0.0776741	2.80202	4.4928	0.109592	2.60066	1.2115	0.0984374	0.0167442	0.329102	5.45848	2.75738	0.0157684	1.95387	1.54088	3.84202	1.68525	0.0711159	0.153166	2.52578	0.319105	0.377258	0.124796	0.0616418	0.888485	0.0237826	0.767895
TCGA-66-2756-01A	0	30	1.82461	2.18363	0.0230432	1.42029	0.198867	0.145998	1.01714	0.194059	0.942952	0.0716119	0.450165	0.775507	0.0112638	0.108295	0.481356	2.79734	0.0112686	0.438895	0.0161853	0.0117701	3.08732	0.62361	3.72383	2.00944	0.0488528	2.98159	1.85913	1.15342	2.85376	0.0438297	5.65194	3.23506	0.257052	2.63987	1.92203	0.0145713	0.917232	0.0554753	0.0733246	0.8809	0.574825	0.503212	1.29692	0.853722	0.788115	0.212397	0.492797
TCGA-66-2757-01A	1	1338	0.378526	2.74016	0.0866654	0.895448	0.26283	0.401074	3.3617	0.163961	0.443148	0.739877	0.189902	1.17842	0	0.861977	0.0150055	1.27598	0.0773282	0.249931	0.0162359	0	2.3068	0.107674	2.99533	1.06062	0.115694	2.72341	1.95543	0.103249	8.21408	0.444676	6.03725	0.795292	0.492961	1.2209	2.51353	0.851576	1.2902	1.95747	0.0690607	1.58587	0.76617	0.627901	2.88977	0.233309	0.964578	0.0111542	1.52091
TCGA-66-2758-01A	0	639	0.675147	2.295	0.0872107	3.9476	0.339461	0.534867	2.56545	0.168425	0.107113	0.142677	0.631798	2.81788	0.0241114	0.293389	0.0256358	1.38672	0.00969709	0.306039	0	0.0400956	1.79277	0.151507	5.69709	2.40439	0.122829	1.59504	3.80097	0.0889671	1.12053	0.0377762	5.78166	1.37266	0.667642	0.587575	1.30062	1.73475	0.640753	0.153658	0.0160836	1.91758	0.941813	1.11176	4.18806	0.107921	0.958809	0.286406	2.2256
TCGA-66-2759-01A	0	762	1.37343	2.12222	0.0239859	1.09266	0.149217	2.35757	1.14613	0.0305716	0.166481	0	0.0297872	1.7632	0.0100572	1.35026	0.013358	0.460966	0.130244	0.402887	0.00724513	0.0105094	3.03714	0.0805924	4.20823	1.76015	0.0999354	1.42919	2.54865	0.062128	0.117527	0.0773268	5.3974	3.50531	0.0994154	0.0812903	0.885611	4.07717	0.521221	0.369115	0	1.68108	0.125672	0.485521	0.48768	0.035889	0.849169	0	0.745603
TCGA-66-2763-01A	0	30	0.496783	2.49736	0.043975	1.67135	0.278679	1.86276	2.83597	0.0729902	0.0903078	0.386522	0.00808036	1.10073	0.00407002	1.07626	0.0374475	0.775653	0.0322568	0.655142	0.0058547	0.00849435	3.22116	0.290116	2.85846	2.17027	0.492173	1.49617	1.5258	0.074935	0.873748	0.062775	4.65817	1.20802	3.68773	0.795517	0.869618	5.39621	0.53906	0.332326	0.0201919	1.50154	1.44858	1.98699	4.32023	0.155658	1.07072	0.39214	2.64978
TCGA-66-2765-01A	0	61	0.707041	2.56691	0.0830943	0.372206	0.27249	2.84157	3.43291	0.0536251	0.098566	0.221126	0.135361	3.90948	0.0133224	0.00804489	0.0118163	0.246971	0.0396204	0.200109	0	0	3.18904	0.0290184	2.90407	1.34893	0.111564	1.38182	1.50013	0.0993973	0.87667	0.0116579	4.87521	2.11715	0.347632	0.593406	0.740946	3.49564	0.676703	0.201016	0	1.51564	1.38147	2.08491	4.03741	0.163826	0.699941	0.0687963	1.26558
TCGA-66-2766-01A	0	31	0.724377	2.18497	0.0730121	1.64793	0.358981	0.286953	1.15466	0.0885497	0.158176	0	0.357151	0.444761	0.0148382	0.185347	0.0262041	0.877184	0.0246567	0.256073	0.0142415	0	2.59212	0.0481831	3.61556	0.837816	0.0848406	1.0691	3.25848	0.0612292	0.237789	0.0258545	5.66034	0.894935	0.712102	0.429453	1.31295	3.60626	0.485588	0.171708	0.0205226	0.801974	0.267837	0.231968	0.276593	0.0353652	0.693222	0.00978195	1.37784
TCGA-66-2767-01A	0	61	0.408947	3.00618	0.151706	1.84735	0.319415	1.94872	6.06382	0.387896	0.482229	2.1545	0.371092	3.6873	0.0358919	3.80752	0.0674351	1.28727	0.161959	0.481044	0	0.362709	3.71401	0.264203	4.62475	2.87237	0.271292	2.2643	2.36058	0.202779	1.12769	0.327599	4.88121	2.25055	0.820703	1.14667	2.59701	3.99562	0.648111	0.331103	0.0550557	2.91714	0.535534	0.974683	6.03865	0.367648	1.75304	0.118035	4.0489
TCGA-66-2768-01A	0	61	1.79744	2.41724	0.501597	1.35177	0.798547	3.05005	1.62225	0.309504	0.144209	0	0.266873	4.85094	0.0342842	0.23803	0.00575535	0.516095	0.202095	0.721399	0.0124311	0.0180173	1.60627	0.186823	5.01707	3.13867	0.0712625	2.20769	1.57979	0.079605	1.35494	0.191518	5.89549	3.08112	0.188768	0.0203894	1.17603	3.55274	0.518211	0.423078	0.383988	1.36215	0.0471816	0.146281	0.546832	0.89317	0.172486	0.0254602	0.0571189
TCGA-66-2769-01A	1	215	0.784553	2.67494	0.185894	2.22663	0.538849	1.07462	5.33958	0.28641	0.563225	3.52016	0	1.33815	0.0307159	0.25648	0.0737651	1.34313	0.0558457	0.661538	0.00742852	0.0941958	2.39681	0.175815	3.84773	2.60591	0.16625	2.41717	2.15877	0.23016	2.31388	0.154346	5.23412	3.06295	0.551129	0.657518	1.47527	2.46414	0.561654	0.281254	0.0423943	2.39039	1.08559	0.899397	5.75083	0.252324	1.42199	0.302946	4.49738
TCGA-66-2770-01A	0	700	0.789806	2.69051	0.158928	1.2517	0.396617	0.893511	3.39071	0.163708	0.357894	0.673207	0.090889	3.45341	0.046432	2.11234	0.0432672	0.829488	0.00471304	0.369891	0.0135206	0.0768246	1.79814	0.174967	3.60799	2.65365	0.273099	1.67692	2.71259	0.167933	1.78143	0.0366711	4.83295	2.61254	0.329029	0.698958	1.6713	4.21192	1.34843	0.24537	0.00391828	1.84878	0.839473	0.821803	3.82854	0.190708	1.78259	0.428108	3.19697
TCGA-66-2771-01A	0	578	0.753675	2.45702	0.0401136	0.530923	0.22502	2.68255	6.16889	0.78649	0.344827	1.35275	0.340345	2.54943	0.0366591	0.176711	0.0580615	1.53863	0.0366746	0.552861	0.0106491	0.13334	1.16324	0.266526	3.10764	4.32155	0.137365	2.11711	0.778753	0.105072	4.24477	0.112402	6.14334	1.34364	1.02956	0.686407	1.3846	4.35197	0.39295	0.228505	0.024489	3.02537	0.541399	0.569363	6.33665	0.595997	1.37007	0.0715004	3.6668
TCGA-66-2773-01A	1	92	0.596446	2.21875	0.0486693	2.7116	0.928871	0.957404	2.28257	0.237536	0.16085	0.322834	0.17993	3.43699	0.0119986	0.619283	0.0395077	0.705146	0.132357	0.389538	0.0427178	0	0.518774	0.0770667	4.14575	2.53618	0.191822	1.81579	3.43347	0.144137	4.41385	0.0466548	4.13542	1.98024	1.90528	0.516042	0.860043	3.51708	0.835971	1.81846	0.049242	1.95524	1.02308	0.991488	3.20954	0.116629	1.20954	0.230355	2.80251
TCGA-66-2777-01A	0	61	0.136946	2.81767	0.239556	2.37685	1.28933	1.02079	4.8287	0.700672	0.297385	2.75848	1.36367	0.97888	0.0303703	0.0110575	0.056035	1.36296	0.211008	0.363565	0.00880863	0.0504319	1.46662	0.0397775	5.49747	3.59468	0.269827	2.30387	3.11447	0.192505	2.24905	0.138119	4.68744	1.79525	2.09889	1.33976	1.3363	3.56752	0.939277	1.27845	0.0599846	2.25591	1.51604	1.48323	6.33111	0.250928	1.54116	0.79145	2.66859
TCGA-66-2778-01A	0	578	0.60536	1.85043	0.0304561	0.778922	0.14036	1.16468	4.05201	0.421344	0.0592296	1.76057	0.358623	0.820358	0	0.00900366	0.127069	0.549433	0	0.198539	0.0214083	0.0104027	1.49527	0.0641837	4.91386	4.52688	0.0989509	1.74338	2.68596	0.120501	1.73735	0.0387873	5.59244	2.10473	2.84284	0.985092	0.597094	4.2219	0.241066	0.251529	0.160955	1.56961	0.290387	0.583453	5.00617	0.268362	1.08274	0.184852	3.22169
TCGA-66-2780-01A	1	366	1.15879	2.68525	0.0690946	1.2086	1.18326	2.06248	1.54322	0.110715	0.311408	0.13113	0.10795	4.06351	0.0140268	0.0985108	0.0247765	0.670873	0.0910723	0.620327	0.0201471	0.00978761	2.59195	0.0604546	4.52912	2.39689	0.361789	1.09036	1.66292	0.0388782	0.537612	0	4.09907	4.67577	0.0563807	0.723766	0.953901	2.32393	0.623156	0.169765	0.0871671	1.27217	0.299744	0.429567	1.43168	0.0334442	0.402517	0.162141	2.10985
TCGA-66-2781-01A	0	121	0.393812	2.11981	0.0889414	2.20149	0.641692	0.721533	1.78983	0.0574397	0.175522	0.249056	0.0741663	1.13559	0.0516984	0.186431	0.0864383	0.723206	0.0377975	0.167493	0.0137098	0.00996755	2.24555	0.322628	4.92343	3.43471	0.782598	1.38884	2.14809	0.124871	1.11569	0.0734261	5.67267	1.86615	4.65964	1.49254	1.50681	3.57039	0.597914	0.466274	0.103615	1.4124	0.473404	0.482162	1.1835	0.0068754	0.396021	0.0141013	1.80422
TCGA-66-2782-01A	1	365	0.794337	2.4136	0.0479379	0.866494	0.997232	1.06022	2.38492	0.179106	0.286696	0.19556	0.00881845	3.04865	0.0438197	0.0934513	0.0292821	0.806416	0.0220856	0.702598	0.0565154	0.0901252	0.724817	0.0431952	3.87887	2.94035	0.183347	1.58978	1.14429	0.150469	0.887438	0.0904878	4.82558	2.50369	0.19968	0.409846	1.13329	3.25591	0.628252	0.206945	0.100036	1.96622	0.605605	0.513767	1.72721	0.0870339	0.868606	0.142093	2.62545
TCGA-66-2783-01A	0	759	1.15165	2.13004	0.0568395	3.02837	0.273213	1.37561	1.04086	0.0839161	0.161442	0.0888296	0.0414803	2.83554	0.0140428	0.234958	0.0186434	0.551294	0.0756285	0.281118	0.0101203	0.0435798	1.99416	0.0456283	4.05015	1.42394	0.299857	1.22566	4.26596	0.12736	0.60933	0.107003	4.34796	2.42692	1.04357	0.417668	1.38571	4.76001	0.314276	0.217935	0.0461871	1.46742	1.07966	1.34118	1.46083	0.0400864	0.893738	1.68955	2.21822
TCGA-66-2785-01A	0	60	0.20941	2.19531	0.0256637	3.36963	1.16366	0.922535	2.89106	0.156579	0.0708914	0.196449	0	2.80172	0.0107643	0.242234	0.0354781	1.10771	0.0107689	0.245267	0.0383651	0.0334849	1.06941	0.102736	3.79485	2.94452	1.58788	2.07384	0.819242	0.170729	2.52703	0.0556095	4.00957	0.798595	0.051942	0.180115	1.10642	1.36974	0.687796	0.364198	0.00895609	1.9854	3.59208	2.976	3.91316	0.549733	0.468249	0.293345	1.61792
TCGA-66-2786-01A	0	790	0.594254	2.7659	0.119824	1.51085	0.586968	2.12733	5.10797	0.493233	0.343243	2.57389	0.00951507	1.07606	0.00957184	0.0343206	0.0440177	1.10658	0.159039	0.464417	0.00689518	0.231345	1.95817	0.191743	4.37904	1.82034	1.22768	2.51012	0.988497	0.299018	2.76014	0.0616556	4.52422	2.47999	0.935366	1.24313	0.93155	2.70753	0.634252	0.194428	0.0815008	1.84121	1.14428	0.902	5.90094	0.270387	1.28377	0.377383	3.78168
TCGA-66-2787-01A	0	1217	0.333456	2.27709	0.0541281	1.71941	0.301471	0.451694	2.29518	0	0.244718	0.0494327	0.0484534	3.19391	0.00618313	0.364419	0.00821612	0.971734	0.0427536	0.511068	0	0.480285	0.690963	0.154294	4.62553	2.34145	0.357862	1.53069	4.15105	0.124406	0.687446	0.0943877	5.07672	1.01113	0.0496869	0.355717	4.5398	4.61275	0.537287	0.970481	0.0356226	1.89981	0.70863	0.803563	1.30167	0.0352635	0.612571	0.0599053	3.0916
TCGA-66-2788-01A	0	699	0.729044	2.71111	0.0981433	2.28461	0.525561	1.11927	1.37633	0.0941638	0.475238	0.00857277	0.0312531	1.80592	0.0158047	0.145654	0.0279038	1.44516	0.0873898	0.370444	0.0226947	2.55235	1.78401	0.100806	3.38527	3.81259	0.369342	1.39172	2.54281	0.206617	0.962166	0.0941467	5.01005	3.35537	1.52517	0.801745	1.63547	4.35309	1.24516	0.243229	0.0561527	1.96566	0.855777	1.10363	2.584	0.33847	0.457691	0.908523	2.35817
TCGA-66-2789-01A	1	123	1.27968	3.05105	0.186864	1.39113	1.42148	0.892456	4.40938	0.303963	0.473768	3.39944	0.00995303	0.992184	0.0396393	1.30282	0.103107	2.04162	0.138846	0.851337	0	0.0414028	1.80549	0.270115	1.00991	2.22054	0.551302	2.0147	2.63011	0.336681	2.61304	0.0390087	5.01716	1.67533	5.8286	1.35038	1.30151	3.61263	0.675263	0.399755	0.0890883	1.58886	0.0259102	1.3811	6.03364	0.275766	1.47393	0.303033	5.43129
TCGA-66-2790-01A	0	699	0.83245	2.52438	1.99849	1.21146	1.1676	2.07711	2.92122	0.0617107	0.343465	0.731498	0.252856	4.03253	0.0355971	0.0637408	0.0405033	2.48901	0.292693	0.613367	0.0220627	0.219227	2.64758	0.144715	3.84017	1.29892	0.715138	1.68578	1.52819	0.497291	1.89351	0.129126	4.72786	2.91218	0.690928	1.26958	1.2947	4.21247	0.697418	0.369078	0.210726	1.51284	0.643228	1.11814	2.22424	1.14936	0.763516	1.47457	2.67703
TCGA-66-2791-01A	1	153	1.13479	2.50311	0.255774	1.27489	0.799671	0.865392	1.92686	0.159892	0.288551	0.112075	0.32327	4.29111	0.0700701	0.609865	0.0290816	1.70984	0.0327773	0.424461	0.0158126	0.0229064	1.49366	0.0358388	3.22785	2.01605	0.271993	1.60717	2.80525	0.153651	0.839639	0.0428299	5.45927	1.9978	0.75989	0.672321	1.58972	3.54798	1.07817	0.328023	0.0227812	2.41503	1.77324	1.39413	3.88038	0.143735	1.62194	0.135212	2.45817
TCGA-66-2792-01A	0	913	0.798757	1.8931	0.0361937	3.004	0.241851	0.37106	1.05572	0.114515	0.131288	0.0157114	0.198529	0.469727	0.00485798	2.05426	0.0128837	0.96485	0.0193427	0.31163	0.00698734	0.0982899	1.74345	0.122533	3.92577	1.96245	0.18379	1.08649	3.71522	0.079402	0.0167706	0.0253111	5.81278	2.23748	0.196412	0.243254	1.22969	5.03123	0.971241	0.12429	0	1.13312	0.379189	0.513946	0.278953	0.0414504	0.650761	0.0425967	0.910053
TCGA-66-2793-01A	1	306	0.920787	1.62261	0.0877131	1.13097	1.32764	0.26009	3.53009	0.136087	0.0613739	0.335977	0.0752328	0.549875	0.00774828	1.67841	0.0507511	0.459037	0.104906	0.0830055	0.118046	0.0321188	2.78228	0.914213	2.35957	0.719263	1.2038	1.12722	4.44586	0.063733	1.2518	0.0402018	5.45056	1.71397	2.82295	0.31293	0.493421	3.16278	2.71226	0.0383426	0.00644558	0.325725	0.625738	0.76934	1.61057	0.0656225	1.06704	0.0152573	1.62689
TCGA-66-2794-01A	0	1645	0.938948	1.87458	0.0445038	3.45628	0.451651	0.788549	2.58447	0.0786512	0.0523101	0.298923	0.0890561	4.09755	0.0131417	2.28941	0.0260947	1.3771	0.0771444	0.279587	0.0188783	0.144308	0.696947	0.0636297	6.59621	1.26462	0.20891	1.71398	2.92811	0.11948	3.01607	0.178933	5.34871	1.66154	0.242334	0.196895	0.938245	3.83327	0.203888	0.2332	0.0109356	1.85595	0.200155	0.473015	1.55043	0.0375356	2.03999	0.277716	2.36721
TCGA-66-2795-01A	0	122	1.36474	2.52518	0.243361	1.44764	0.246298	0.603	2.42502	0.171714	0.407339	0.213076	0.293627	1.92596	0.0221646	0.929936	0.0582109	1.15009	0.0148205	0.467891	0.010677	0.0757866	1.59752	0.0242535	3.73197	2.49995	0.198369	1.38022	1.71358	0.0760183	0.170213	0.0574427	4.8146	1.16367	0.768172	0.38453	1.24086	2.3566	1.02968	1.13481	0.0486945	1.823	0.36969	0.577173	2.92911	0.0731747	1.53023	0.0856024	1.91936
TCGA-66-2800-01A	0	1492	0.234449	2.60445	0.24291	1.32665	0.373121	1.00585	5.92729	0.916189	0.138013	2.34378	1.90669	0.821085	0.0188779	0.0451019	0.0577848	2.04685	0.055932	0.458582	0	0.209154	3.04062	0.0410268	4.07727	3.62737	0.452238	2.05696	4.73248	0.114837	3.38873	0.142309	5.18745	3.1238	0.745854	1.2238	1.52432	4.34574	0.582726	0.251331	0.00525711	2.17188	0.840879	0.756855	6.27155	0.265854	1.11316	0.272652	3.96969
TCGA-68-7755-01A	0	83	0.397288	2.28513	0.0450015	3.22124	0.331097	0.945838	0.73124	0.0269967	0.0871082	0.0356755	0.622659	1.01949	0	1.04646	0.0350784	1.15634	0.0264704	0.0716096	0.00639188	0.00927295	1.8598	0.0573281	3.78445	0.372308	0.33192	0.923243	4.0884	0.0549328	0.153525	0.0116298	5.25733	3.61697	0.105011	0.00525855	3.79807	4.92816	0.743121	0.19409	0.00738233	0.6888	0.32984	0.288122	0	0.0127634	0.480682	0	0.0197944
TCGA-68-7756-01A	0	202	0.363044	2.27898	0.110233	1.3257	0.711038	1.28321	3.79184	0.0503312	0.139317	2.02103	0.278886	1.1692	0.0166338	0.157473	0.049206	0.46522	0.0289968	0.281202	0.0356768	0	1.59582	0.080171	4.07537	1.71396	0.236768	1.42355	3.91187	0.211699	2.87209	0.0955283	4.03499	3.37752	1.8132	0.882991	1.82641	4.0371	0.728801	1.21979	0.0241412	1.04559	1.85207	1.71343	4.87893	0.110142	1.64132	0.185696	4.47963
TCGA-68-8250-01A	0	244	0.955857	3.22776	0.112775	1.45254	2.66691	1.58294	6.41973	0.489469	0.626866	2.34778	0.0250103	1.25865	0.0126342	1.05766	0	0.86599	0.178866	0.51525	0.00910387	0.102379	3.11618	0.176359	2.61136	2.07872	1.19024	2.10218	4.10435	0.151416	2.08652	0.11206	4.83523	2.09162	4.5557	0.89853	1.56254	4.50204	0.571792	0.242814	0.031312	1.50322	1.50424	1.83835	6.12933	0.172082	1.48123	0.592571	3.19001
TCGA-68-8251-01A	0	406	0.620455	2.62293	0.200454	2.96363	0.101263	0.546073	1.88978	0.1679	0.237487	0.537558	0.502606	2.26076	1.39655	0.223629	0.0753365	0.878687	0.0570429	0.449705	0.0248986	0.0241116	2.40476	0.110312	5.97654	2.39386	2.32252	2.05597	1.59894	0.286622	0.776281	0.045067	5.56616	2.48631	0.105203	0.336236	0.354039	2.68716	1.36889	0.198947	0.00963981	1.22886	0.763499	0.277409	0.980728	0.538927	0.524846	0.011437	1.75526
TCGA-68-A59I-01A	0	492	2.08739	2.24614	1.02614	1.2222	2.22587	0.82483	2.22968	0.225968	0.327137	0.0634336	0.0647166	2.20844	0.0903327	0.939641	0.0606849	0.973229	0.121321	0.719976	0.188414	0.207091	0.64075	0.184546	1.04993	1.34959	0.42918	1.37669	4.12776	0.345935	2.46251	0.101187	3.96987	1.6944	3.75863	1.91033	1.55661	4.16802	1.28803	0.395585	0.0382449	2.28108	1.25529	1.45661	0.319228	0.0378598	0.720505	0.23036	4.24153
TCGA-68-A59J-01A	0	448	0.562634	2.71706	0.0783642	2.75023	1.17098	1.33371	4.47891	0	0.117336	1.26752	0.0725442	4.11982	0.0159496	0.303955	0.0211703	1.13041	0.0264967	0.333185	0.067644	0.0548181	1.85295	0.0685924	4.08978	1.54515	0.79644	1.38522	4.28507	0.169051	1.08239	0.184104	4.14037	1.95198	0.381078	0.888262	2.15323	4.9754	0.919396	0.474251	0.0437809	1.28678	1.14413	1.18061	5.57095	0.406601	1.04174	0.506558	2.90978
TCGA-70-6722-01A	0	367	0.356852	2.46643	0.264758	1.02747	0.225994	1.53381	2.03951	0.0596573	0.183985	0.260292	0.132189	3.28065	0.0295376	0.126222	0.0175295	0.816985	0.0774937	0.242752	0.0189655	0.00691425	2.72661	0.0846113	2.95067	1.40515	0.255283	1.93732	1.29405	0.534243	2.73738	0.00867339	3.81407	3.04271	0.619428	0.77175	1.47258	2.88941	1.1913	0.229494	0.0725838	1.51546	2.93863	2.58921	4.42293	0.0834977	1.14701	0.0640203	2.25497
TCGA-70-6723-01A	0	375	0.6159	1.3582	0.0368692	2.45203	0.278673	0.525875	0.929542	0.283339	0	0.027403	0.342272	3.94982	0.0135709	0.0365174	0	0.24242	0.00340617	0.0186228	0.0243261	0	1.28167	0.283724	2.33173	0.313344	0.0622949	0.706237	2.52014	0.035302	0.156611	0	4.39984	0.662833	0.0110812	0.0040293	0.428573	4.191	0.273861	1.41905	0.00283157	0.240248	0.0607911	0.031036	0.294432	0	1.22648	0.00336094	0.0331986
TCGA-77-6842-01A	1	899	0.89321	3.14576	0.229438	4.6199	0.213863	1.91227	2.60738	0.404045	0.218897	0.244333	0	1.19274	0.00584618	0.121824	0.0154957	0.546973	0.0116737	0.237097	0	0.0242841	2.81056	0.111078	4.68063	2.26626	0.628248	3.05889	0.578308	0.697355	0.0886029	0.0602044	4.79194	5.26577	0.387451	0.547367	0.622729	0.189332	0.442803	0.605252	0.0193534	1.8037	1.26144	0.362462	3.33915	2.45256	0.626402	0.234332	5.32196
TCGA-77-6843-01A	1	2224	0.501196	1.96732	0.546882	3.93916	0.245067	0.504829	1.73466	0.145832	0.17442	0.0791496	0.240399	0.500414	0.0248471	0.286752	0.00830757	0.155761	0.0733237	0.0590658	0.00899049	0.0130376	1.66642	0	3.68864	0.380118	2.12444	2.07641	3.50161	0.0767484	1.87961	0.0643006	3.81276	1.82098	0.243966	0.459722	1.52881	4.04388	0.405118	0.513167	0.0258166	0.628737	0.197756	0.384589	1.52657	0.0268215	0.874544	0.0184364	0.778815
TCGA-77-6844-01A	1	2284	1.79177	2.47305	0.0530551	1.41619	1.90859	1.34183	3.20012	0.259479	0.230373	0.460583	0.0183434	1.49616	0.0138615	0.645669	0.018403	1.08075	0.239143	0.683532	0.0395492	0.240767	2.93833	0.0743127	1.73742	0.755939	1.57519	1.20766	2.34745	0.337042	1.52871	0.0596548	4.72166	2.50434	5.94254	0.141238	0.896095	5.39749	0.658398	0.589107	0.0825238	1.10988	0.847769	0.795946	2.86482	0.765432	0.641507	0.0931687	4.05328
TCGA-77-6845-01A	1	708	0.0859968	2.23201	0.171428	2.63462	2.05187	0.19213	2.2303	0.208674	0.0603686	0.671787	0.0883627	0.594978	0.0406728	0.305146	0.0713446	0.148508	0.0045782	0.1495	0.0326157	0.0284596	1.55045	0.0590061	4.13449	0.633481	0.0973452	1.04503	3.28799	0.102025	1.62104	0.0356331	4.63719	0.584383	0.308546	0.507106	0.260395	3.72322	0.847458	1.64581	0	0.511532	0.542762	0.50781	1.43227	0.00658644	0.676548	0.0357495	1.75411
TCGA-77-7138-01A	1	340	0.23185	1.80629	0.209674	1.87418	0.368878	2.06703	1.25484	0.0549962	0.048434	0.00741123	0.179475	2.72899	0.00457037	0.236174	0.00607421	0.10429	0.622588	0.0615934	0.0131181	0.00953683	2.66339	0.0149602	1.22571	1.30617	0.114359	1.02614	1.24716	0.154587	0.558715	0.0119604	5.02648	2.91879	0.128544	0.270914	0.783079	0.759682	0.167121	0.0450776	0.00380126	0.642731	0.366227	0.532445	1.00677	0.0131261	1.09185	0.0134928	0.506498
TCGA-77-7139-01A	0	4261	0.686691	1.69185	0.0170528	2.06358	0.275844	0.20289	1.67012	0.145778	0.013416	0.00811013	0.375071	1.72456	0.0297542	0.366127	0.0714884	1.27637	0.0248481	0.199125	0.035617	0.020796	0.405371	0.141019	4.09674	1.26977	0.104383	0.839092	5.03252	0.120866	0.507282	0	4.96929	0.914031	0.975407	0.264766	3.36758	0.874704	0.527769	0.496812	0.100568	1.0087	0.66874	0.46601	0.0379068	0	0.575231	0.0342133	2.72364
TCGA-77-7140-01A	1	632	0.915171	1.76528	0.0130698	1.09366	0.575637	0.171729	0.247432	0	0.181515	0.00776004	0.679095	0.354488	0.0143098	0.00864229	0	1.19731	0	0.0769852	0.027339	0.00998534	1.73881	0.205163	3.55532	0.762732	0.0567941	0.626748	2.85592	0.0877398	0.377923	0.0125224	5.87401	2.58771	3.22777	0.114494	0.435359	5.74396	0.309001	0.144371	0.0237194	0.343014	0.136757	0.0616883	0.00915756	0	1.50546	0	0.0255334
TCGA-77-7141-01A	0	15	1.22537	2.01852	0.101667	2.78746	1.09523	0.544771	0.821461	0.0764349	0.110603	0.0410286	0.740985	1.07754	0	0.546585	0.0169469	0.597596	0.195599	0.492803	0.0183356	0.727948	0.518365	0.0278065	3.59182	0.782057	0.374183	1.48041	3.61467	0.231311	4.36536	0.0441635	3.87668	1.09172	2.20106	0.766574	1.30763	3.9471	0.228941	1.20392	0.0385651	1.23686	0.429577	0.656605	1.38208	0.0364632	1.24109	0.178331	3.29274
TCGA-77-7142-01A	0	2227	1.09599	2.52986	0.0723712	1.12567	0.566599	2.01888	4.82643	0.36152	0.282786	2.74723	0.236117	0.519233	0.00515225	0.545301	0.0865734	1.03033	0.237514	0.605321	0.0366765	0.114048	2.31589	0.0335195	5.81308	1.99274	0.634921	1.93358	2.6615	0.220376	1.17158	0.0400644	4.37444	2.50121	1.86684	1.09991	1.14801	3.75204	0.491132	0.266386	0.0422914	1.48345	1.45953	1.38464	3.59207	0.0865575	1.99068	0.326854	3.14578
TCGA-77-7335-01A	1	2133	0.449529	3.0703	0.177215	1.19522	0.198224	0.842618	0.980855	0.388883	0.389122	0.026057	0.195472	2.35922	0	0.0289987	0.0319539	1.24526	0.0864872	1.43594	0.0345575	0.633704	1.01742	0.102688	4.16961	2.3389	1.02145	2.07176	1.87491	0.234595	2.19255	0.0623825	3.35301	2.24087	0.185747	0.589816	1.91017	3.56956	0.611399	0.677179	0.141039	2.40433	0.965854	0.597416	1.14079	0.045923	0.621697	0.20117	3.55218
TCGA-77-7337-01A	1	3253	1.92638	2.31684	0.131363	0.954642	1.12625	1.94014	0.676838	0.0548462	0.399652	0	0.0446784	2.28336	0.00455769	0.0486963	0.0120894	0.906307	0.0181527	0.642568	0.0260461	0.0834176	1.32249	0.20904	2.39362	2.51189	0.437814	1.72625	1.8922	0.0563169	0.212933	0	5.04327	2.87384	0.184998	0.0530476	1.06086	4.86895	0.959622	0.664969	0.259813	0.940241	0.699278	0.299701	0.165143	0.00655976	0.64539	0.00898425	1.62962
TCGA-77-7338-01A	1	5	1.1437	2.38928	0.228169	1.74411	0.118338	1.89349	1.84443	0.0892868	0.141231	0.204544	0.246794	1.64172	0	0.138235	0.026427	0.644694	0.0199274	0.314603	0.0214915	0.0514762	2.21014	0.080097	3.2067	2.71783	0.361868	1.48369	3.15134	0.101485	2.52582	0.0643234	3.60479	3.11998	1.15928	1.18349	1.29648	4.07834	0.94298	0.572139	0.0451489	1.25245	0.356556	0.768699	4.10928	0.0635755	1.28599	0.10037	3.81755
TCGA-77-7463-01A	1	1423	1.16949	1.49494	0.0402952	0.450122	1.07717	2.29535	4.21134	0.186699	0.0850121	0.322236	0.0214126	0.35638	0	0.0194888	0.0285722	0.129328	0.0268862	0.148687	0.0232393	0.140369	1.7055	0.0525016	2.98412	1.49936	0.864514	1.4148	3.6373	0.0557872	0.718329	0	5.55677	1.27597	1.27163	0.596373	0.375643	5.20675	0.044312	0.178437	0	0.997049	0.714532	0.449831	2.74584	0.162413	0.206003	0.20903	1.45311
TCGA-77-7465-01A	0	990	1.37821	2.20511	0.0645299	2.20386	0.360107	2.29998	2.47924	0.132577	0.289245	0.349693	0	2.14482	1.04887	0.63625	0.0224415	0.96472	0.00566086	0.566375	0.0638513	0.0118024	0.745748	0.255379	2.33713	2.23425	0.121389	1.6545	0.698196	0.0235822	0.940752	0.0294475	5.18945	1.80588	2.19472	0.441681	0.726547	1.99245	0.162875	0.226929	0.0372292	1.87031	0.0962961	0.151973	1.9744	0.561147	1.13484	0.0111499	1.10734
TCGA-77-8007-01A	1	198	0.0845857	2.97226	0.224136	1.64783	0.384254	0.829434	1.59894	0.393764	0.158467	0.00630299	0	3.19125	0.0077623	0.0687085	0.0999523	0.228627	0.0384167	0.263321	0.0332237	0.0321764	1.97859	0.122493	2.46616	3.84162	0.242129	2.97599	0.262304	0.0716319	0.264283	0.0986518	3.9796	3.53652	0.519577	1.77815	0.605966	0.0332156	1.46859	0.0880855	0.0351625	2.15307	1.00396	0.951978	0.0797902	0.123476	0.483257	0.0152848	0.372674
TCGA-77-8008-01A	1	2639	0.519633	2.82738	0.314373	1.01352	0.539502	1.00055	1.23502	0.29235	1.06045	0.0455336	0	2.76882	0.0161942	0.153503	0.00540368	0.78279	0.0983945	0.222574	0.0232526	0.0253073	1.89635	0.103217	2.12303	2.11843	0.748435	1.65727	1.89983	0.0667279	0.933404	0.103049	2.80815	3.29257	0.206963	0.295314	0.830901	1.90725	2.37352	0.214077	0.0400624	1.56244	0.898929	0.694014	2.47206	0.0404739	0.544693	0.0513225	3.28248
TCGA-77-8009-01A	1	1695	0.506447	1.99799	0.0294509	2.4214	0.233394	0.91585	0.841126	0.0579468	0.159673	0.00781579	0.128489	3.06152	0.00962419	2.00494	0	2.30523	0.0521777	0.0585308	0.027534	0.0398141	0.990386	0.106963	5.68699	0.597393	0.118737	2.57763	2.27684	0.0883528	0.0248892	0.0498007	5.39935	2.70133	0.138842	0.00570385	1.06135	4.21792	0.424761	0.464035	0.0278321	0.78984	0.20191	0.0621232	0	0	1.59691	0	0.0384037
TCGA-77-8128-01A	1	1150	0.454452	2.07702	0.0270461	0.896631	0.212391	0.0875777	1.73737	0.117179	0.103458	0.0320023	1.07592	0.132947	0.0393312	0.834269	0.0262691	0.743409	0.0132355	0.188153	0.0654494	0.182431	2.08426	0.105222	2.89606	0.421914	0.472952	0.751893	2.81881	0.170642	0.0893208	0.0344557	4.66356	1.78801	0.26655	0.106125	0.46446	4.71973	0.880113	0.290067	0.0219348	0.50984	0.278284	0.180448	0.0500627	0.00953952	1.20341	0.00654496	0.527507
TCGA-77-8130-01A	0	4765	1.07415	2.09942	0.0240796	0.996378	0.154262	2.01168	1.10537	0.0427866	0.461425	0.121383	0.0279289	2.7517	0.00707508	0.59989	0.0187399	0.438188	0.0070781	0.0573438	0	0.2819	3.47755	0.0231134	1.21544	0.582681	0.207665	0.990238	2.57894	0.0439388	2.37635	0.0367446	3.29207	3.51302	0.132587	0.387825	0.754134	2.69502	0.827609	0.0579414	0.0117468	0.518338	0.540157	0.793789	4.26673	0.127035	0.557493	0.483295	3.64803
TCGA-77-8131-01A	1	383	1.00443	3.48902	0.197988	2.13328	0.950413	2.02623	5.7506	0.795001	0.403752	1.22869	0	2.58552	0.027091	0.111003	0.0593684	1.02622	0.163631	0.554869	0	0.0376135	2.22073	0.0871516	4.86335	4.295	0.454383	2.67609	0.541945	0.482809	3.63104	0.0700222	3.77515	2.85073	0.584982	1.22576	1.16606	2.7075	0.71928	0.372893	0.243527	2.79976	1.28851	1.49323	3.77634	0.13764	1.17779	0.836637	4.42268
TCGA-77-8133-01A	1	1640	0.737884	2.03843	0.0650014	2.51878	0.162929	0.92543	2.39777	0.228624	0.0322874	0	0.659789	2.69136	0.238156	0.889051	0.0319243	0.55335	0.146152	0.470424	0.0458529	0.0980744	0.544439	0.0522093	3.81817	1.45191	0.196387	1.66449	2.86554	0.331977	0.256322	0.0825162	4.88404	1.44339	1.17821	0.128227	1.98681	5.18935	0.696252	0.458415	0.0849198	2.94997	0.832555	0.827264	0.0607336	0.0571264	1.03156	0.221692	4.80926
TCGA-77-8136-01A	1	1189	0.554401	2.85182	0.156103	1.69524	0.610723	1.25443	1.74535	0.203376	0.414192	0.111385	0.0176209	3.36427	0.00889006	0.355501	0.0118094	0.787542	0.215093	0.791393	0.0254457	0	2.54938	0.112664	3.5936	2.50909	0.32857	1.60603	2.17086	0.175821	0.390324	0.0232089	5.02035	3.42279	0.673602	0.251244	0.937576	3.89232	0.808951	0.0724821	0.0509923	1.93075	1.30081	2.39353	1.31763	1.07308	0.585101	0.286476	1.36614
TCGA-77-8138-01A	1	539	0.294672	2.21702	0.109788	1.89031	1.3912	1.71315	1.47045	0.138828	0.180315	1.6144	0	1.70202	0.0544907	0.0700014	0.0105107	0.640966	0.0468509	0.294872	0.0113741	0.0327897	1.34085	0.0258291	2.55354	1.16892	0.365073	2.13272	1.92115	0.0808639	1.81009	0.0410392	3.58548	3.24371	0.814075	0.939439	0.483249	4.92797	0.803195	0.162439	0.0454518	1.17958	2.34326	2.12496	4.133	0.12051	0.887922	0.685224	3.93198
TCGA-77-8139-01A	0	3166	1.13238	2.19589	0.0131302	0.588776	0.433281	0.218196	2.45047	0	0.270868	0	0	0.597423	0.0191361	0.195184	0.0379204	0.232981	0.0932777	0.35087	0.0274646	0.0397142	0.807632	0.0312996	0.905376	1.78751	1.04677	0.816362	3.5417	0.324212	0.327197	0	4.89447	0.410965	4.04689	0.0113564	1.32504	4.2529	1.2424	0.34156	0.00798666	1.93591	0.617492	0.702759	0.0894613	0	0.298034	0	0.85856
TCGA-77-8140-01A	1	351	1.41096	1.71387	0.0704815	2.69413	1.50303	1.0096	2.68218	0.291439	0.12236	0.74547	0	1.18712	0.0619453	0.0189506	0.0139597	0.998665	0.0313184	0.215153	0.0448482	0.04344	0.606878	0.0676964	4.52532	0.956842	0.0934777	1.7732	3.51885	0.166917	1.46551	0.106667	4.30496	1.7094	1.865	1.24865	0.79764	4.61721	0.313356	0.227326	0.0346662	0.829911	1.0365	0.683174	3.42856	0.452698	0.627167	0.185411	2.55719
TCGA-77-8143-01A	1	803	0.173854	1.42116	0.0313064	1.83741	2.63243	0.306036	2.58238	0.0398744	0.0523269	0.383599	0.0130681	0.741067	0.0196743	1.36316	0.0432466	2.22452	0.308126	0.0708474	0.0188844	0.040823	0.287416	0	5.03014	1.19988	0.0799524	2.182	1.20976	0.0137793	3.46194	0.0342388	5.8568	1.76893	0.645083	0.364164	0.147727	6.05142	0.139119	0.0645817	0.0109392	0.870537	1.17025	1.16906	3.16136	0.161765	0.548041	0.0699736	1.52891
TCGA-77-8144-01A	0	833	0.896694	1.58479	0.0968264	0.557173	0.313159	3.60242	1.37762	0	0.0243838	0.00985842	0.192536	3.29185	0	0.136588	0	0.100413	0.144897	0.112764	0	0.0252551	3.23703	0.0588451	3.01566	0.857929	0.0633081	1.02684	1.21621	0.062519	0.532686	0.0625808	5.53206	1.69309	0.00990982	0.0143561	0.0602548	2.34106	0.663533	0.0694233	0.00505853	0.552369	0.0582756	0.0550262	0.133755	0.017449	0.62428	0	0.100152
TCGA-77-8145-01A	1	212	0.641997	2.33741	0.125584	3.21458	0.853691	0.265082	2.13632	0.309418	0.537937	0.172263	0.188785	0.742578	0.0223703	0.208412	0.0296711	0.687247	0.0980831	0.343146	0.0320908	0	2.93952	0.269443	2.16028	1.23624	0.771208	1.19262	2.8566	0.091575	0.449582	0	4.03868	2.16399	2.92068	1.03217	0.424216	4.17266	1.29122	0.0186712	0.125592	0.885077	0.838222	0.87754	1.85615	0.0635215	0.441556	0	1.01058
TCGA-77-8146-01A	0	3189	0.0795349	2.1968	0.0451403	1.12981	1.40272	1.00655	4.38872	0.227165	0.153651	1.52033	0.266667	0.282348	0.0396312	0.304539	0.0177008	0.462314	0.164451	0.221451	0.0933085	0.0277277	1.30068	0	2.39518	1.41396	1.43283	1.66379	3.39135	0.133999	4.17699	0.165798	3.88835	1.97033	2.35193	0.823129	0.94238	4.99369	0.496387	0.519403	0.033029	1.2138	2.04979	1.35059	5.22845	0.247556	1.52671	0.0897005	3.67982
TCGA-77-8148-01A	0	2023	0.410869	2.42893	0.0449882	2.25791	0.284598	0.170829	1.93097	0.319436	0.0657999	0.0531721	0.579499	1.30313	0	3.35513	0.0110506	0.674283	0.0165959	0.141872	0.0703053	0.0344602	1.47114	0.130904	3.73315	1.44494	0.183348	0.940356	4.93087	0.270373	0.0286323	0.0642118	4.68069	0.944078	0.111295	0.0293243	2.25854	4.69479	0.897864	0.322671	0.0342726	1.20952	0.635027	1.05101	0.0316256	0	1.4796	0	1.24638
TCGA-77-8150-01A	1	1655	0.57795	2.61996	0.0889415	1.87032	0.231469	0.554515	2.34023	0	0.0752364	0.0307384	0.943486	2.9967	0.0377816	3.47871	0	0.589768	0.0190226	0.125901	0.181007	0	2.19612	0.177282	4.99848	0.741121	0.0617398	1.13271	4.45426	0.0781142	0.377328	0.0493637	4.5334	1.36086	0.381909	0.444878	1.45488	5.60378	0.56252	0.235047	0.0314842	1.48062	0.568829	0.718441	2.3701	0.0804183	3.79711	0.0187713	1.35425
TCGA-77-8153-01A	0	1992	0.764149	1.42524	0.0569022	1.74123	0.461099	0.706085	1.87604	0.0914077	0.0408734	0.0850011	0.131682	0.457454	0.0153298	0.818045	0	0.586183	0.0305114	0.102221	0.075624	0.0630312	0.875133	0.0250948	4.62614	0.413725	0.0499176	0.443747	5.25966	0.0786072	0.115458	0.0200771	5.4954	0.906336	0.679285	0.0969999	1.7346	4.66312	1.05521	0.158027	0.0127581	0.500877	0.277336	0.380697	0.180236	0.0110559	1.40096	0	1.88306
TCGA-77-8154-01A	0	1841	0.134198	2.45886	0.100235	1.5226	2.1259	1.70447	2.83859	0.0535928	0.221903	0.137934	0.540692	1.82679	0.0177252	0.330063	0.0235223	0.633832	0	0.128907	0.0627904	0.107713	2.95722	0.242141	4.75824	0.716806	0.203697	1.61069	3.69061	0.224639	0.241379	0.0232082	4.69052	1.28528	5.64907	0.12141	1.02126	5.58499	1.35338	0.25796	0	0.626234	0.38914	0.324149	1.91526	0.0504795	0.359813	0.0261687	2.1819
TCGA-77-8156-01A	0	1106	0.461027	3.00509	0.0268263	2.93116	0.684145	0.560562	1.70194	0.171049	0.163268	0	0.131413	1.99417	0.0863404	0	0	1.34117	0.0770303	0.411105	0.0694518	0.118948	0.815704	0.0635352	3.98594	2.51522	0.239607	1.53762	3.28627	0.138265	0.348432	0.0757888	4.68204	1.37489	0.555435	0.43167	1.48484	4.53675	1.53336	0.336579	0.0405273	2.28949	1.31035	0.794348	0.657945	0.0694935	1.08989	0.103543	2.4815
TCGA-77-A5FZ-01A	1	3838	0.1279	3.91908	0.289525	1.74888	0.650336	2.29712	6.28281	0.468346	0.75642	1.9711	0	3.32234	0.118244	0.318599	0.0324044	1.3947	0.095397	0.890026	0.0117763	0.131219	1.18898	0.224478	1.9665	4.41815	0.719302	3.00614	0.775288	0.8575	3.97951	0.36048	2.7675	2.33522	1.96818	2.61889	1.87708	1.12104	0.745843	1.31087	0.111685	3.87374	2.12057	1.70198	7.52135	1.40514	3.23693	0.786675	5.95209
TCGA-77-A5G1-01A	0	4026	0.226828	2.07288	0.0813081	1.06014	1.16537	0.752568	3.98952	0.103081	0.250733	1.31362	0.022946	1.24534	0.00580529	0.0208855	0.0381659	1.13492	0.0570516	0.2889	0.0574509	0.0478342	1.50693	0.0744816	4.53137	1.75405	0.265767	2.82729	2.0335	0.128292	1.11109	0.059791	3.12723	2.16791	0.777211	0.883443	1.5922	1.79999	0.354668	0.156103	0.0192186	1.67506	0.868874	0.900531	4.22697	0.150998	1.17001	0.0507749	3.65695
TCGA-77-A5G3-01A	0	4570	0.775076	1.59993	0.0331976	2.65532	0.0590876	0.194521	1.5336	0.108436	0.0879683	0.0392657	0.516891	2.01709	0.0243168	3.0207	0.00812926	0.416477	0.0303453	0.105599	0.0519983	0.0254045	1.24157	0.240596	4.78165	1.09131	0.153207	0.821683	3.51421	0.0380585	0.207484	0.0318165	4.8764	1.81448	0.742071	0.15794	2.54976	4.15772	0.472709	0.182191	0.00508868	0.646043	0.255212	0.202704	0.123775	0.0175526	0.803643	0	0.223382
TCGA-77-A5G6-01A	1	678	0.586333	1.92289	0.359779	1.71098	0.916534	1.30507	3.35719	0.0875132	0.253774	0.491766	0	1.04977	0.0363746	0.618793	0.00976358	0.962335	0.0435591	0.162649	0.0210547	0	3.34914	0.0476112	0.737936	0.728773	0.571626	0.899095	1.74621	0.214892	1.05032	0.0568538	5.35008	1.63366	1.60674	2.20627	0.280755	4.24714	0.190538	0.117876	0	0.948196	0.449355	0.147212	3.06342	0.082485	1.1538	0.0429886	2.92427
TCGA-77-A5GA-01A	0	1280	0.444383	1.73256	0.0208613	1.59304	0.840424	1.82902	2.52982	0.28342	0.0802775	0.201155	2.02111	1.06328	0.0203151	0.509048	0	0.499936	0.0403652	0.196867	0.0718035	0.0212252	1.99298	0.0974479	3.95446	1.03269	1.58335	0.840846	4.85378	0.123275	1.83034	0.0527027	4.88733	0.976121	0.983758	0.496983	0.903804	4.79841	0.304795	0.360309	0.00848075	1.08663	0.423668	0.110017	2.31261	0.0435358	1.0611	0.299801	3.11523
TCGA-77-A5GF-01A	1	840	0.336232	2.05797	0	3.44682	0.24177	0.525862	1.71292	0.0866967	0.0949471	0	0.424247	1.3663	0.0431285	1.63388	0.0192757	0.81838	0	0.256614	0	0.0597524	1.42391	0.047161	4.5259	0.92011	0.805883	0.844536	4.72561	0.145415	0.0250743	0.0746123	4.47393	0.900934	0.716933	0.429996	2.3891	5.1645	0.740878	0.43737	0.0240665	1.12373	0.834353	0.688645	0.133466	0.0414355	1.47977	0	1.47286
TCGA-77-A5GH-01A	0	1182	1.42317	3.7535	0.282565	4.05042	0.845653	0.612014	2.22276	0.103549	0.277983	0.135708	0	2.19081	2.66614	0.0921095	0.0458908	0.661963	0.0685094	0.537117	0.0975719	0.0361908	1.67787	0.0564779	4.95629	1.53505	0.553137	2.21671	0.657639	0.173016	0.349174	0.0891872	4.0364	5.26367	0.149341	0.707492	1.19432	4.49658	0.588808	0.0289379	0.112155	2.47523	0.657304	1.19803	3.50937	2.43119	0.903209	0.0510095	3.72624
TCGA-85-6175-01A	1	294	0.222545	3.01911	0.125316	1.56866	0.106011	0.957111	3.66128	0.26221	0.469534	1.043	0.127569	2.05909	0.0166754	0.105249	0.0308903	1.51067	0.100452	0.779017	0.0286828	0.0684656	2.38922	0.0751461	2.1679	1.28432	1.05157	2.14497	0.297671	0.172178	2.17316	0.0603272	2.6495	2.99099	0.668971	1.07101	2.31133	2.67451	2.20362	0.372504	0.0385296	2.11938	2.25881	2.20631	5.63746	0.434693	3.0151	0.411975	4.77258
TCGA-85-6560-01A	0	1259	0.02042	3.44794	0.328607	0.517725	0.106442	0.333583	1.29054	0.118732	4.14167	0.24113	0.128083	1.26792	0	0.899592	0.00447233	0.443718	0.107132	1.22357	0.00966483	0.082112	1.77099	0.147158	1.59003	3.51344	0.116086	3.19153	0.204199	0.332829	0.28993	0.820282	6.04077	0.877487	0.0512927	1.61699	1.67286	4.70203	0.81171	0.579529	0.0922206	1.92981	1.14542	0.944136	2.0009	0.0192771	0.741672	0.049035	2.61831
TCGA-85-6561-01A	0	1224	0.0960498	3.05548	0.0921082	1.32539	0.195439	1.55461	2.91697	0.131723	0.780324	0.801909	0.625943	1.71296	0.0223514	0.142116	0.0538942	0.822538	0.0624768	0.589177	0.016121	0.0689517	1.27984	0.0954373	4.28854	2.35628	0.329215	1.68909	3.28232	0.149426	1.17528	0	3.93952	2.03798	0.194546	0.424289	2.36735	4.65949	1.5641	0.461981	0.0491011	2.29536	1.55083	1.14146	3.15533	0.0530826	0.856434	0.0652102	3.24084
TCGA-85-6798-01A	1	195	0.343481	2.09481	0.127327	4.09167	0.246184	0.311396	0.975572	0.0910426	0.0672211	0	0.450597	0.0922864	0.00510697	0.0274899	0	0.274358	0.00510915	0.0347424	0	0	1.85147	0	3.39498	0.572555	0.350827	0.895005	4.65446	0.0629697	0.052246	0	4.69915	2.14196	0.0207196	0.0651222	1.08125	5.45431	0.858982	0.0666686	0.0127057	0.469214	0.20446	0.212286	0.0386943	0	0.768393	0	0.164391
TCGA-85-7696-01A	0	1111	1.24125	1.98684	0.0457329	1.82238	0.717412	0.563102	2.14447	0.246542	0.133249	0.286961	0.299874	0.937252	0.0624955	1.66514	0	0.280094	0.434612	0.296563	0.034069	0.0889815	0.760972	0.0766105	1.74053	0.378604	0.427056	1.38169	3.66586	0.28743	0.536844	0.0615089	3.76275	0.750987	0.449629	0.324454	1.58819	4.50077	0.350945	0.626965	0.0775385	1.29526	0.622922	0.343923	1.97927	0.0508372	1.73035	0.0579276	1.9148
TCGA-85-7697-01A	0	1063	0.560099	2.31995	0.324548	1.83481	0.344289	2.35077	1.68766	0.187547	0.180679	0.0197741	0.175802	3.42499	0.0442891	0.173921	0.0162192	0.655105	0.0561593	0.189355	0.0117227	0.299872	1.32046	0.128429	3.29022	1.00882	0.280747	1.59567	2.91536	0.584169	6.62874	0.103474	4.01021	2.08403	0.882787	0.24837	1.19386	4.31899	0.532696	0.396777	0.0269449	1.56651	0.747149	1.11895	0.526006	0.0967901	0.340103	0.359024	2.64955
TCGA-85-7698-01A	0	952	0.278388	2.48535	0.193112	3.28438	0.222121	0.598443	1.46456	0.0269207	0.220947	0.0214503	0.118518	1.43931	0.0650784	1.52334	0.0117544	1.4166	0.0350882	0.54688	0.0563747	0.416142	1.23631	0.152066	4.66206	1.25302	0.30632	1.43098	3.85064	0.255201	4.73147	0.079286	4.53734	1.50499	0.429028	0.267725	2.46844	4.24951	0.952726	0.469495	0.0614062	1.77349	0.721035	0.622866	0.284657	0.0686501	1.47953	0.105562	3.09809
TCGA-85-7699-01A	1	1001	0.349028	2.36213	0.0704581	2.38292	0.253101	0.656293	1.76987	0.0997812	0.114481	0	0.00836192	2.31696	0.0374729	1.72472	0.0332679	1.51764	0.0538427	0.406606	0.0300431	0.0938674	1.56295	0.080836	3.6354	1.74268	0.353099	1.71421	0.980074	0.182535	1.36516	0.0328252	5.19029	2.45969	0.00343726	0.819562	3.11117	3.68284	0.990023	0.23922	0.177959	2.19491	0.795847	0.893174	0.0398635	0.0120998	0.871116	0.0531399	1.68032
TCGA-85-7710-01A	0	42	1.74075	2.24149	0.00704428	1.6267	0.247973	0.752522	1.92349	0.456328	0.061108	0.135702	0.0990378	4.039	0.0051473	0.247844	0.0136488	0.498602	0.0456969	0.299746	0.0438596	0.0319782	2.4504	0.0499444	2.27648	1.4524	0.244331	1.58479	1.85724	0.104262	0.199975	0.0400264	3.68331	4.61001	1.66955	0.150561	0.537131	3.22176	0.374574	0.115595	0.0128058	0.963635	0.492521	0.655962	2.23651	0.0510725	1.61968	0.0101445	1.35197
TCGA-85-7843-01A	0	35	0.817446	2.51028	0.277623	1.62042	1.63991	2.03087	1.39666	0.14333	0.205347	0.0132548	0.0793261	1.99005	0.0444284	0.0652558	0.00544398	1.27164	0.0681259	0.467822	0.01176	0.61251	1.91377	0.165327	3.66445	2.51286	0.308494	1.39225	2.54193	0.336064	2.99421	0.0213644	5.28245	1.20401	0.176187	0.17792	1.26698	5.40291	1.41917	0.507771	0.0633885	1.43643	0.400509	0.703103	0.359893	0.00589561	0.240242	0.112886	2.83943
TCGA-85-7844-01A	0	911	1.06939	2.88722	0.282449	2.09964	0.307773	1.43241	2.37121	0.211469	0.438771	0.541131	0.314378	1.97882	0.0184792	0.225279	0.118638	1.33868	0.0184871	0.329935	0.0265244	0.0288654	2.39685	0.103143	2.68503	1.65676	0.457251	1.41044	4.40625	0.165606	0.49341	0.0479881	4.27326	3.33415	0.569283	0.677107	1.08213	3.50444	1.41961	0.287221	0.0456624	1.73544	0.983305	0.996939	3.44469	0.115767	1.20982	0.123106	2.84515
TCGA-85-7950-01A	0	576	2.48372	3.93248	0.799084	4.01987	0.280425	0.585382	1.94853	0.199589	0.151616	0.109246	0	1.86419	2.43696	0.705729	0.0184755	0.869435	0.341031	1.37049	0.188419	0.028937	2.04741	0.0227878	3.62615	1.55642	0.171206	1.11311	1.70122	0.303018	0.244638	0.106068	3.53921	5.06847	0.0449262	1.22797	1.15268	1.99251	0.882945	0.255692	0.106434	1.11735	0.367425	0.585146	1.31922	0.170746	1.29311	0.0273462	1.96971
TCGA-85-8048-01A	0	765	0.926285	3.50873	0.270049	1.85054	1.41405	2.50933	6.30347	0.353724	0.489912	1.77074	0.0636528	3.92086	0.162363	0.167467	0.0638564	1.20813	0.176985	0.917563	0.0349115	0.176862	2.98577	0.128519	3.07579	2.34853	0.624921	2.61404	1.23738	0.335328	3.52849	0.162285	3.80948	2.69653	1.14263	1.45012	1.57791	2.74116	0.809636	0.482513	0.0336275	2.4642	1.78204	1.93322	6.35136	0.31625	1.37868	0.291571	4.20326
TCGA-85-8049-01A	0	579	0.198745	3.03686	0.265622	2.04344	0.39469	1.5748	1.26088	0.0428251	0.29281	0.0453704	0	1.90242	0.122436	0.53096	0.0187569	0.658142	0.135475	0.857349	0.0101821	1.99004	1.26334	0.112131	3.21033	2.33795	0.729161	2.28412	1.95748	0.487885	7.17903	0.207794	3.49047	1.72858	0.628503	0.883277	2.01983	4.08241	1.73394	0.958573	0.05217	2.39688	2.01585	1.44751	1.55708	0.127146	0.730212	0.36354	4.06543
TCGA-85-8052-01A	0	734	1.22613	2.22811	0.314523	2.68733	0.316151	0.81864	3.04048	0.335032	0.0674345	1.27536	1.00315	2.00555	0.0203859	0.223131	0	0.919845	0.0102333	0.147429	0	0.0212991	2.09472	0.0659162	4.53327	1.69735	0.244878	1.63309	5.04147	0.533651	0.954029	0.103898	4.09203	1.99815	2.51587	0.463634	3.29986	5.02472	0.669181	0.945053	0.0667176	1.2699	1.68372	1.5564	3.35496	0.140753	1.35562	0.0100977	2.73119
TCGA-85-8070-01A	0	960	0.863896	1.00094	0	2.63656	2.21876	0.133731	1.50805	0.0562945	0	0	0.158699	1.93154	0	0.262762	0	0.112413	0.046152	0.0506538	0.129007	0.0576261	0.493518	0.118221	3.63417	0.315374	0.0472815	1.07083	5.22165	0.0387917	0.345203	0.0483768	5.10889	0.150235	5.55699	0	0.478899	0.902821	1.73022	0.452452	0.00777481	0.428185	0.183053	0.232857	0.0871523	0.0134406	1.33172	0	1.10209
TCGA-85-8071-01A	0	815	0.815291	1.44268	0.3042	0.951178	0.169814	1.39804	1.36657	0.065774	0.0436803	0.0352457	0	2.75055	0.0218156	0.581039	0.071283	0.238773	0.116146	0.996305	0.0619309	0.0452303	0.9925	0	3.78072	0.09234	2.57936	0.444435	4.97985	0.15292	2.74506	0.0285515	4.88588	0.375066	1.14126	0.112579	0.372779	4.16913	0.372813	0.122877	0	0.712599	0.325099	0.214448	0.101648	0.0770531	0.926062	0.0215369	1.48962
TCGA-85-8072-01A	0	932	0.624336	2.18952	0.0654618	2.37792	0.595826	1.45466	6.04874	0.22162	0.274679	0.7504	0	0.747428	0.00974761	3.46948	0.0636051	0.650305	0.112884	0.29121	0.0416278	0	1.68106	0.209014	4.79161	1.14771	0.311274	2.04197	4.42616	0.24464	2.21127	0.0504304	5.23656	0.970827	1.15207	0.973043	0.712679	3.79286	0.55443	0.79464	0	1.61624	1.56684	1.9689	5.9411	0.370639	1.77499	0.102475	3.63476
TCGA-85-8276-01A	0	1050	0.904132	2.97016	0.140938	1.33151	0.189572	0.751572	3.44436	0.297979	0.539595	0.888658	0.0453378	1.51455	0.0305629	0.0681826	0.0304812	2.42775	0.0605171	0.556718	0.022061	0.167451	1.57745	0.0980639	3.717	1.82956	0.489307	1.75345	3.53932	0.224476	0.585903	0.0788478	4.69315	1.8087	0.942166	0.621576	3.36265	5.6035	1.19377	0.332032	0.0380206	2.1638	1.55387	1.8816	2.72265	0.0110794	0.700214	0.045027	2.88475
TCGA-85-8277-01A	1	307	0.683237	1.70292	0.00875067	2.30501	0.196217	0.692155	1.30504	0.113177	0.0999089	0.0410254	0.0500903	3.03926	0.00639519	1.16167	0.0169456	0.329499	0.0254232	0.142508	0.0894261	0	1.21991	0.285602	4.15055	1.09566	0.0821109	0.991162	3.77341	0.0911352	0.823762	0.0167189	5.69955	0.598034	0.528257	0.300284	0.979553	5.79422	0.273587	0.894649	0.00531957	1.08854	0.959817	0.838792	2.35396	0.0274313	0.509035	0.00631306	0.779246
TCGA-85-8287-01A	1	23	0.90647	3.16468	0.201845	1.39774	0.61057	1.19031	2.31459	0	0.753611	0.241392	0.05736	2.89009	0.0434873	0.583067	0.0386164	2.15956	0.0717972	0.795919	0.0210286	0.0304378	1.39524	0.1382	2.65487	1.29017	0.459851	1.97047	0.795823	0.279637	4.00333	0	4.75746	2.39334	0.792723	0.826007	2.05303	4.17367	0.57874	0.847419	0.0481347	2.39528	1.69138	1.89109	1.66889	0.0314482	0.693507	0.111772	4.56898
TCGA-85-8288-01A	1	402	0.700259	2.35753	0.379535	3.36667	0.0571495	0.243864	1.74005	0.233943	0.151195	0	0	1.92322	0.38288	1.92319	0.00785804	1.78107	0.0637788	0.420911	0.0585023	0.746953	2.9819	0.0384166	2.9913	0.639979	0.555089	2.36662	1.71875	0.321647	0.945206	0.119303	4.84401	2.25793	0.138194	0.202534	1.19254	2.36832	0.669483	0.954647	0.00491873	0.856436	1.11791	1.18894	0.296628	0.153672	0.664732	0.00583751	1.26841
TCGA-85-8350-01A	0	683	0.693465	3.18535	0.486779	1.79508	1.30745	1.8023	5.57231	0.612181	0.250283	0.908885	0.53768	1.90306	0.149313	0.593949	0.076386	0.813416	0.347915	0.452589	0.0464191	0.155701	2.68806	0.393347	4.30654	0.722843	0.54187	1.93734	2.94651	0.793732	1.7663	0.0996617	3.94029	3.75625	1.07861	0.980701	0.933417	4.3776	0.736178	0.259347	0.0216379	1.5476	1.44056	2.22826	3.91033	0.27429	0.644157	0.302425	3.21492
TCGA-85-8351-01A	0	510	0.567547	2.66039	0.102708	1.08406	0.599664	1.32589	4.97129	0.150524	0.240228	0.642652	0.0506162	1.50064	0.00646337	0.176207	0.0340503	0.513274	0.0940746	0.34663	0.158769	0.104449	4.10496	0.0827055	2.23612	1.20075	0.159292	1.62273	0.685707	0.202436	2.35307	0.0335973	4.26362	4.13948	0.442538	0.433801	0.872729	2.24877	0.430389	0.172815	0.0266833	1.08424	2.45053	1.94538	4.46369	0.23218	0.835523	0.180109	3.04947
TCGA-85-8352-01A	1	161	0.528191	1.25448	0.0226525	1.38302	0.105401	0.0269298	1.56935	0.294463	0.0178288	0	0.0520816	1.53325	0	1.05538	0.00884059	0.0558031	0.0329785	0.611089	0.0929314	0.0138726	1.57051	0.278097	3.45222	0.356981	1.04356	1.70634	1.99777	0.207992	0.0677363	0.299161	5.25078	0.100385	0.0162303	4.43483	0.612522	5.02263	0.173512	0.054545	0	0.370773	0.0636495	0.165495	0.0502363	0.00957306	1.07644	0	0.426137
TCGA-85-8353-01A	1	94	0.629675	3.23194	0.140606	2.92627	0.235169	1.56735	3.47636	0.0362266	0.404874	0.289774	0.210228	1.97099	0.0529389	2.5413	0.0158465	0.795667	0.0984591	0.431077	0.00859819	0.0124694	3.12272	0.076656	3.37225	2.15674	0.416363	1.65691	3.52026	0.108853	1.00555	0	3.86301	3.16484	0.737644	1.55908	1.44683	3.71168	2.05173	0.272267	0.0441535	1.8424	1.47106	1.74442	5.00319	0.178349	1.33997	0.234226	4.26469
TCGA-85-8354-01A	0	995	0.735734	1.55062	0.148254	2.16161	0.23956	0.385007	3.05744	0.19741	0.0636356	0.338379	0.168375	0.521016	0	0.0491351	0.0273057	0.182905	0.00689655	0.135882	0.105459	0.0426937	1.69472	0.130151	3.89472	1.24994	0.054621	0.787958	4.01932	0.056823	0.103955	0.0180168	5.23723	1.21744	0.0874927	0.301534	0.358502	4.21569	0.22916	0.110833	0	0.693402	0.353113	0.327741	1.82108	0.0585118	1.07103	0.0270298	1.07799
TCGA-85-8355-01A	0	61	0.52232	2.99615	0.2033	3.21318	0.749559	1.05729	2.582	0.148296	0.244037	0.193449	0.0620369	3.28824	0.592942	0.866524	0.00845482	0.665374	0.492447	0.733192	0.018242	0.610359	0.498665	0.0413011	4.07715	2.28305	0.365255	2.33578	3.66854	0.594315	3.8738	0.143228	2.8718	0.92279	0.89954	0.382353	2.42187	4.6309	0.872641	0.826802	0.087437	3.22951	0.954125	2.14503	0.845002	0.131581	0.95608	0.582472	5.12632
TCGA-85-8479-01A	0	468	1.67766	1.47311	0.1078	1.93837	0.311313	2.83496	2.82518	0	0.0401526	0	0.212285	3.10966	0.0180498	3.49795	0.0318487	0.417927	0.127454	0.041025	0.0680846	0.025091	0.627749	0.0584671	2.36515	0.727179	0.0902333	0.78595	3.10434	0.144821	0.0914804	0.0314247	3.94035	3.71	0.00493095	0.0353953	1.41116	3.31572	0.701807	0.232547	0.0199976	0.295636	0.191514	0.0962213	0.0899585	0.0259255	1.46043	0.00596411	0.216142
TCGA-85-8481-01A	1	236	0.541734	2.13398	0.0760369	3.14589	0.891678	1.32391	0.765698	0.367784	0.191238	0	0	0.733394	0.0595675	0.192726	0.069078	0.234332	0.0668714	0.204279	0.0642015	0.0314345	0.649958	0	3.83396	1.71292	0.170459	1.58114	2.02487	0	0.264139	0.133263	3.61304	3.91197	0.00618852	0.39161	0.788319	3.78112	1.22667	0.0498228	0.0557948	1.44292	0.588692	0.632976	0.125495	0.0324776	0.289962	0.0515939	0.266555
TCGA-85-8580-01A	0	1113	0.423055	1.71589	0.106264	1.94151	0.387673	0.981062	3.77232	0.100239	0.0448982	2.46479	0.128884	1.04762	0.0982917	2.23183	0.076818	0.417346	0.0335277	0.235959	0.0714085	0.0176101	1.67599	0.366836	4.04411	1.06179	0.194276	1.19079	5.15001	0.167611	0.8019	0	4.69762	2.5682	0.703041	0.918547	1.545	5.42759	0.7364	0.147628	0.020991	1.78204	1.80408	1.62561	5.07027	0.13953	1.97386	0.0734065	3.21622
TCGA-85-8582-01A	0	1160	0.342296	2.53322	0.109971	0.614963	0.040473	0.969924	1.32833	0.0987287	0.830209	0.0531848	0.0164947	1.0548	0.0968099	0.129783	0.0110533	0.968316	0.135361	0.710235	0.0472602	0.367543	2.36555	0.155754	3.19802	1.34897	0.592932	1.26983	3.22452	0.211211	0.423139	0.0431342	3.83988	3.42058	0.0730049	0.149964	1.13561	4.90374	1.14751	0.230898	0.0611309	1.58161	0.729839	0.594073	0.426119	0.0817652	0.394798	0.0956042	2.84609
TCGA-85-8584-01A	1	383	0.158079	2.45274	0.0398033	1.37288	0.320556	0.666124	3.61496	0.146926	0.367874	0.0536584	0.0166435	3.28569	0.033293	1.50939	0.118184	0.479768	0.0577922	0.357051	0.0709446	0.0347775	1.16589	0.276083	1.2171	0.978605	0.14647	2.84286	0.341491	0.385091	5.81305	0.316147	4.44795	2.79738	0.373187	0.54197	1.3459	0.86104	0.891585	0.196543	0.0481945	1.627	1.495	1.70819	3.78261	0.667584	1.94492	0.397108	3.00741
TCGA-85-8664-01A	1	550	0.486133	0.63694	0.115327	2.2782	0.587079	0.474796	2.38889	0.042319	0.477511	0	0	0.0948064	0.0550469	0.0375556	0.00929648	0.275698	0.0346643	0.0096096	0.0496149	0.043325	1.44965	0.328302	3.59925	0.116846	1.82101	1.55171	2.35731	0.0146322	0.463815	0.0182855	5.06358	2.51067	0.0395089	0.0885511	0.363258	5.12653	0.403366	1.82577	0.0173906	0.457152	0.557027	0.882634	1.46026	0.0200634	0.919289	0.132222	5.16958
TCGA-85-8666-01A	1	687	0.575216	2.59399	0.194796	1.35324	0.692754	1.37195	1.13395	0.0447858	0.383771	0	0.0720204	2.91587	0.0221167	0.657471	0.00984496	1.29266	0.0147884	0.711131	0.0421511	0.175254	1.51423	0.0242011	3.98662	3.27426	0.137423	1.28103	3.18333	0.0905612	0.567504	0.165549	5.2821	1.45027	0.0120711	0.00876709	1.27565	5.03868	0.96634	0.732078	0.201458	1.6903	0.202567	0.491824	0.0141674	0.0421767	0.506246	0.411864	2.00089
TCGA-85-A4CL-01A	1	921	0.695626	2.02819	0.0488141	0.923483	0.691456	0.27515	1.29012	0.0667377	0.142743	0	0.599306	1.58859	0.049346	0.627894	0.0293667	0.136133	0.016644	0.381771	0.00800625	0.0231314	0.696651	0.266893	5.7746	1.12409	0.397392	0.795337	3.69244	0.101597	2.17997	0.112565	4.36246	1.52528	0.0492069	0	0.534956	3.14153	0.304699	1.52388	0.0321052	1.33908	0.190103	0.329642	0.0317168	0.00801117	0.961103	0.0272703	0.75032
TCGA-85-A4CN-01A	0	1038	0.745566	2.58274	0.071501	2.90703	0.104169	0.292676	1.16803	0	0.334608	0.026489	0.888394	1.21154	0.0405983	1.77636	0.0324825	0.704294	0.0325833	0.119441	0.0351288	0.0340222	1.78288	0.224984	3.56783	0.178959	0.286255	0.975809	3.51193	0.208634	0.0421963	0.0425772	5.22077	1.99847	0.0527702	0.06667	0.971232	4.63023	1.38389	0.49487	0.00683116	0.938354	0.603939	0.423816	0	0	0.633928	0	0.153771
TCGA-85-A4JB-01A	0	942	0.248495	1.81285	0.198249	2.26656	0.744006	0.753833	2.22207	0.0407326	0.594091	0	0.128266	1.07031	0.0723727	0.117122	0.0266678	1.06111	0.0530143	0.157978	0.0939884	0.0417014	1.60132	0.386562	2.88383	1.47438	0.397062	1.12598	3.21418	0.0957819	0.706874	0.0521528	4.1111	3.7546	1.79277	2.17128	0.837521	5.07985	0.730698	0.108315	0.159192	0.684659	0.533298	0.840072	0.111918	0.0193057	0.243896	0.294209	0.138199
TCGA-85-A4JC-01A	1	604	0.34363	2.265	0.0956991	1.42889	0.790713	1.42547	1.32421	0.140407	0.318448	0	0.207744	2.13154	0	0.202805	0	0.241959	0.123098	0.359555	0.100421	0.394018	0.286047	0.126182	4.41875	2.42042	0.176846	1.4762	3.62423	0.356177	0.529728	0.285691	4.52047	2.95721	0.101161	0.153125	0.783251	4.04813	1.04373	0.279019	0.0652542	1.14531	0.468547	0.414555	0.132218	0.0455241	0.425107	1.24351	1.03325
TCGA-85-A4PA-01A	0	741	0.24855	3.3153	0.179111	2.69849	0.538242	1.73258	6.80767	0.685192	0.190245	0.809048	0	4.18973	1.85378	0.640197	0.0314	0.358793	0.442202	0.635531	0.033959	0.3128	0.591868	0.42683	2.3183	0.508665	0.183105	2.67038	0.313465	0.979296	1.14674	0.35045	4.08307	2.47993	0.65626	0.536552	1.00841	1.20172	1.39601	1.25055	0.0197147	4.87649	1.95655	1.24306	3.45801	1.10028	1.2714	0.365773	5.28431
TCGA-85-A4QQ-01A	1	927	1.69855	0.903912	0.0481812	0.911265	0.162028	2.37242	1.20547	0	0.0220407	0.026557	0.074636	3.03646	0.00549373	0.279611	0	0.107849	0.0540407	0.0665398	0.0467696	0.0564087	0.385461	0.104606	4.41627	0.363884	0.0592337	0.71373	3.2683	0.111029	2.67417	0.0143694	3.25366	3.45054	0.189118	0.0258288	1.13364	2.7138	0.396649	0.204957	0.022704	0.61037	0.152751	0.251707	0.259921	0.0544521	0.678993	0.149542	0.352517
TCGA-85-A4QR-01A	0	600	0.427398	0.883138	0.0311152	3.61486	1.96118	0.267771	2.8801	0	0.102209	0.112654	0.0885511	3.08186	0	0.68586	0.0929285	0.545691	0	0.0268121	0.0555889	0	0.669828	0.162908	3.80694	0.028191	0.00719104	1.69189	3.87276	0.670235	0.43805	0	5.43575	0.763213	4.68515	0.467049	0.166671	5.45093	2.96878	0.0217162	0	0.140546	0.316841	0.302451	1.06926	0.0373189	0.506055	0	0.702564
TCGA-85-A50M-01A	1	826	0.330227	2.05299	0.211455	2.6975	0.806853	1.89751	2.28707	0.290289	0.24484	0.152645	0.0568679	3.44477	0	0.644459	0	0.366619	0.0288965	0.0856412	0.0332104	0.0121455	1.40439	0.05639	2.33957	1.86537	0.241437	1.54049	1.23418	0.0831997	1.41219	0.0599731	4.09161	4.10115	1.60056	0.828295	1.15825	2.43765	1.28175	0.13014	0.0383018	1.11795	1.07747	0.954999	4.43053	0.349125	1.74363	0.0893355	2.43912
TCGA-85-A50Z-01A	0	493	0.5812	2.04707	0.0328391	1.08227	0.594534	1.2207	1.57	0.0724092	0.0559906	0.0292295	0	0.516646	0	0.0538085	0	0.287677	0.0240636	0.119911	0.00870177	0.037532	1.58198	0.0775578	2.2648	3.04349	1.58906	0.863789	3.00626	0.0376482	0.0104718	0.0469553	4.05228	1.38144	2.97543	0.452242	0.646911	4.69339	0.393696	0.275262	0.0446789	0.854369	0.804425	0.547383	1.29745	0.0765346	0.733025	0.0178463	0.885193
TCGA-85-A510-01A	0	482	0.180835	2.49713	0.0913349	0.587395	0.476395	0.900934	5.35374	0.328481	0.444743	0.962695	0	1.3459	0.042403	0.0609456	0.0113991	0.623196	0.0256019	4.1921	0.107394	0.0355381	2.28274	0.108879	2.30586	1.16493	0.0945321	3.91665	0.998139	0.498542	0.581404	0.129494	4.01406	1.68198	1.1325	0.746655	1.1073	0.25789	2.39377	0.308815	0.0142419	1.76436	0.618755	0.616688	4.28693	0.16387	1.56177	0.041865	3.84643
TCGA-85-A511-01A	1	455	1.62787	2.53136	0.233944	2.10808	0.537203	2.43141	1.98046	0.412972	0.485857	0.0105243	0.123899	3.50673	0.0883438	0.510087	0.00862737	1.17701	0.0448669	0.673793	0.0819299	0.0269513	1.07455	0.0627488	3.70998	2.3158	0.370003	1.2572	3.16516	0.179399	0.149847	0.0989673	4.65936	3.02036	0.155851	1.15577	1.36243	4.44193	1.78421	0.23937	0.0738315	1.89755	0.904193	0.883698	0.643284	0.142668	0.779918	0.0127906	1.51724
TCGA-85-A512-01A	0	465	1.63046	1.94097	0.147436	2.4642	0.111726	1.48963	2.10299	0.202064	0.0560707	0.0340931	0.751388	0.792292	0	1.76827	0.0187195	0.378205	0.0691911	0.0942446	0.0889772	0.0147333	0.755398	0.111915	4.33312	0.932783	0.140778	0.793406	4.21898	0.127861	1.51374	0.107426	4.51351	2.18895	0.0399026	0.151137	2.17903	4.64475	0.859671	0.248897	0.0291578	1.06324	0.144597	0.137604	0.21411	0.010168	1.81896	0.0139196	0.573581
TCGA-85-A513-01A	0	910	0.152228	3.14021	0.0985902	3.09727	2.16253	2.689	7.53709	0.673794	0.353734	0.2833	0.0173231	2.71686	0.0933392	0.374793	0.255692	0.790551	0.109725	0.656567	0.0125626	0.236104	1.17023	0.355521	1.39729	2.22696	0.155066	2.85653	0.657602	0.412781	1.09584	0.381715	3.15703	1.7687	1.05703	2.24049	1.8631	1.93647	0.956607	0.313956	0.00727046	3.08939	2.09786	2.30871	6.07957	1.14823	1.85045	0.0758483	3.43891
TCGA-85-A53L-01A	0	377	1.52672	1.38107	0.105855	1.72391	0.930301	1.24451	2.23756	0.178578	0.145523	1.11782	0.210233	2.91124	0.0357742	0.192428	0.0473782	1.03551	0.090295	0.14214	0.0512165	0	1.54918	0.145408	3.11054	1.18643	0.206226	1.34823	4.05404	0.183164	1.65578	0.117286	4.99968	3.02801	0.452799	1.67003	0.262035	3.72228	0.308003	0.0756223	0.0590124	0.933212	0.619789	0.552726	2.63304	0.044037	0.51231	0.0202882	2.01053
TCGA-85-A5B5-01A	0	111	0.228269	1.71181	0.0130798	1.31562	0.158746	0.261581	2.3203	0.183629	0.0340093	0.129027	0.435716	1.03776	0.0378769	0.612719	0.0252935	0.588215	0.213727	0.126209	0.0978792	0.187783	0.601893	0.196167	4.64136	0.238196	0.419749	0.918156	5.02795	0.140467	0.157391	0.0331796	4.55104	0.972228	2.34999	0.217469	0.123703	6.06279	1.23918	0.331939	0.112506	0.842663	0.205224	0.117063	0.257525	0.00918328	0.595632	0.0063003	1.63811
TCGA-90-6837-01A	0	758	0.720567	2.85379	0.0857895	2.11255	0.0242189	1.90669	1.69259	0.463943	0.478671	0.0553393	0	1.79419	0.029487	0.927794	0.064556	0.361304	0.0197332	0.322783	0.0352979	0.10022	1.31725	0.0322583	2.58325	3.49082	0.328637	1.50015	1.17623	0.13885	1.92281	0.100622	3.49785	2.59422	0.0633973	0.296463	1.68097	0.852214	0.985536	0.214933	0.0802924	2.08799	0.632969	0.124986	1.25002	0.149322	0.300588	0.0243	1.10829
TCGA-90-7766-01A	0	289	1.12858	1.73879	0.0103863	0.88485	3.95734	1.69021	2.62416	0.472661	0.0861078	0.213952	0.0200374	2.3835	0.025152	0.505672	0.0134327	0.962552	0.107575	0.329143	0.0781882	0.0314752	0.636419	0.0329612	3.4187	2.10298	0.173144	1.6443	1.74252	0.0927185	0.596555	0.362982	4.50811	1.11144	0.153046	0.658766	2.06499	5.14752	1.20967	0.303995	0.0167798	2.24721	0.732298	0.855434	2.2976	0.931161	0.876715	0.422519	3.14476
TCGA-90-7767-01A	0	89	0.813667	2.53049	0.12013	3.47518	0.0966831	1.50931	0.792748	0	0.356042	0	0.0458949	1.86192	0.0552236	1.04151	0	0.978915	0.0278878	0.623743	0.039956	0.113117	1.58177	0.104035	3.56546	2.20956	0.85953	1.92622	0.663328	0.113458	0.175845	0.0122559	4.99229	2.47454	0.00763423	0.290712	0.919827	3.73121	0.904616	0.0835621	0.0573552	1.19748	0.443189	0.284559	0.14527	0.0067408	0.990763	0.0275206	0.522916
TCGA-90-7769-01A	0	358	0.311898	0.984867	0.0356036	2.70245	0.303213	0.26101	0.634957	0.0290103	0.00642277	0	0.352753	0.510802	0	0.24605	0	0.598169	0.00477997	0.0580278	0.0474324	0.151786	0.213855	0.0615561	4.72946	0.817806	0.0949461	0.294348	4.63617	0.0395919	0.229575	0.0125021	4.57631	1.83529	0.0648942	0.050105	2.8144	4.80681	0.220439	0.0776587	0.0118891	0.373066	0.0429416	0.0943762	0.0091427	0	0.626636	0.00471653	0.158175
TCGA-90-7964-01A	0	428	0.143412	2.64384	0.0334319	1.30134	1.0629	1.00013	4.62313	0.299372	0.215593	1.7706	0.0195083	0.90227	0.00984549	0.0782291	0.0260369	1.84431	0.132128	0.528498	0.0351188	0.0407199	2.72184	0.139115	2.14171	1.67058	2.71489	1.77566	3.24373	0.2899	5.90915	0.147693	3.5346	1.70663	0.908503	0.872498	1.06275	1.8474	0.640163	1.39956	0.0444867	1.456	2.06065	2.32119	3.69107	0.217519	1.01953	0.480715	3.89048
TCGA-90-A4ED-01A	0	615	0.97282	2.26	0.0536453	1.478	0.0259416	0.739026	3.53042	0.345987	0.162298	0	0.0157826	1.46728	0.0237498	4.46859	0.031496	0.640794	0.00796352	0.374761	0.0891056	0.0329894	2.7057	0.388453	1.56174	0.685318	1.12644	1.99275	0.71605	0.0493572	0.517561	0.477095	3.61293	2.63315	0.0511783	0.607802	3.08182	2.48306	0.939464	0.0902676	0.0648897	1.50232	1.81684	1.84532	0.302489	0.0114509	1.53885	0.0541275	5.58325
TCGA-90-A4EE-01A	0	688	1.4535	3.28021	0.0264097	2.62539	0.475902	0.877389	4.31537	0.411872	0.125288	0.205746	0.0630898	2.82875	6.23581	0.516993	0.0425013	1.3848	0.0384257	0.333	0.0185563	0.0532478	1.10341	0.161153	2.59387	3.47147	0.378171	1.83737	1.28712	0.190849	0.033345	0.130121	4.87247	1.70779	0.155398	1.17049	0.762273	1.32118	1.14142	0.21093	0.0160931	2.36128	1.03988	1.30233	3.26701	0.116626	1.30164	0.0253914	2.13991
TCGA-90-A59Q-01A	1	322	0.828627	2.00814	0.0272364	1.88671	0.285773	1.14415	3.00832	0.0483551	0.394481	0	0.0624931	4.42058	0.100799	0.346856	0.103024	0.690429	0.108314	1.26327	0.0115137	0.0166901	1.02283	0	0.631701	3.53925	0.150658	1.18205	0.435843	0.968744	0.558535	0.268402	3.75763	1.05987	0.268277	0.109791	1.55534	0.914089	0.607186	0.199736	0.0524571	2.15729	0.902362	0.923401	0.606672	0.942625	1.12952	0	0.0564265
TCGA-92-7340-01A	0	82	1.62513	2.79911	0.156959	0.682503	0.565893	1.08268	2.37938	0.138505	0.492902	1.90534	0.037275	2.32429	0.00474054	0.5963	0.0738457	0.855999	0.0559071	1.03539	0.0270829	0.132663	0.872699	0.105257	4.21071	1.70097	0.39326	1.56958	2.85456	0.177757	1.34496	0.0247034	4.16498	1.39688	0.23209	0.466549	1.46819	3.65178	1.35904	0.480336	0.128357	1.50291	1.25158	1.46644	4.32362	0.0668175	1.06756	0.0641724	3.57874
TCGA-92-7341-01A	0	106	0.540158	1.97727	0.0485057	3.0918	0.5364	0.6374	0.528937	0.0273106	0.234274	0.00729039	0.348258	0.600266	0.00449578	0.526285	0.0178516	0.730803	0.0223496	0.135773	0.0695882	0.0371652	0.654434	0.0579876	4.65642	1.24887	0.126222	1.03541	3.36068	0.135096	0.0833912	0.0234363	5.04834	2.13942	0.133247	0.0316306	2.53874	4.83387	0.764652	0.345479	0.0259732	1.01979	0.286031	0.543543	0.0508683	0.00647071	0.782101	0.004438	0.0669808
TCGA-92-8063-01A	0	122	0.632644	2.5315	0.167952	1.48362	2.03715	1.00447	1.55042	0.0557931	1.57281	0.0445455	0.468929	0.891194	0.0457203	0.41975	0.0244985	0.306461	0.285749	0.389385	0.0780838	0	0.976825	0.145058	3.7655	2.17036	0.332727	1.65312	4.89388	0.130298	0.475761	0.161267	3.66165	0.562517	0.532632	0.87253	0.997788	3.92447	0.848952	0.63994	0.153735	1.00537	1.01889	1.00543	1.51156	0.0133191	1.0591	0	1.98718
TCGA-92-8064-01A	0	160	0.488594	2.70238	0.0748894	1.2258	0.503413	1.2822	1.42699	0.176249	0.340744	0.0327561	0.0980402	4.19211	0.020268	0.123721	0.0135072	0.828064	0.0794508	0.279691	0.0434094	0.021176	0.793339	0.0331427	2.80097	2.0462	0.169075	1.60333	2.71208	0.161774	0.118792	0	4.58676	0.95408	0.0571358	0.332939	2.14285	4.55914	0.88048	0.510514	0.00846101	2.18175	1.13519	1.4972	1.76534	0.0576285	1.0094	0.0299103	2.29362
TCGA-92-8065-01A	0	70	1.79739	2.09622	0.0881993	1.71507	0.119378	1.37324	1.19761	0.373285	0.153213	0.0798829	0.0372408	1.46788	0.0374608	0.231945	0.0250145	0.715148	0.0436292	0.0844315	0.0359657	0.0262034	0.69094	0.381242	2.41332	2.11808	0.52918	1.78338	1.15503	0.905617	0.416146	0.0489462	3.32883	1.35648	0.338783	0.155975	1.54142	3.82166	0.497879	0.140556	0.0156926	2.12508	0.74007	0.564083	0.0824514	0.0270745	0.434685	0.0186109	0.88918
TCGA-94-7033-01A	0	640	0.57752	1.22689	0.133198	2.02965	1.58386	0.488565	3.13665	0.307844	0.0538055	0.256884	0.144456	4.11186	0	0.0542443	0.0067589	0.143125	0.136091	0.0683901	0.0504417	0.0211433	0.919706	0.0813482	4.63404	0.509804	0.0185368	0.618938	4.01926	0.78716	1.85832	0.0906607	5.31139	3.21138	1.69666	0.533347	0.236677	4.87158	0.359687	0.0744877	0.0499608	0.544578	0.292946	0.531807	3.20098	0.775748	0.510786	0.420232	1.3522
TCGA-94-7557-01A	1	5	0.988621	2.14787	0.112032	1.94965	1.20573	0.30317	2.10749	0.280572	0.749865	0.337828	0.0271683	0.493847	0	0.119626	0.0362285	0.443381	0.080516	0.301259	0.026235	0.06576	2.32754	0.0736193	2.71194	1.96824	0.515519	2.02414	3.60842	0.617916	5.54647	0.104688	3.90233	0.417258	0.0767052	2.15205	0.525867	2.84639	0.595607	2.32687	0.0189919	1.27558	2.82616	3.17393	2.82204	0.391944	0.738736	0.083764	2.30103
TCGA-94-7943-01A	0	559	1.05962	2.26142	0.0605429	2.243	0.856186	0.69792	5.1209	0.335972	0.213521	0.317275	0.100364	1.68567	0.0467611	0.10761	0.018836	1.47923	0.0650765	0.58318	0.0203784	0.0197332	1.66603	0.105351	4.39756	1.37886	1.16357	3.96827	1.78765	0.255094	4.98728	0.142373	3.73865	1.0644	1.87108	0.77704	0.750048	3.76379	0.559365	0.428682	0.135682	1.21231	1.15018	1.32987	2.78193	0.0603277	0.589582	0.0552278	3.44146
TCGA-94-8035-01A	0	122	1.21491	2.04293	0.0556102	1.05875	0.0877862	1.22167	2.33331	0.121488	0.0635458	1.44133	0.251173	1.00167	0	0.16489	0.00914629	1.04331	0.0608273	0.0918662	0.0391907	0.0285616	1.67762	0.129972	4.00412	2.26421	0.1071	1.06635	3.8715	0.275725	1.05496	0	5.43677	1.47353	1.54393	0.904474	0.969186	5.14059	0.261051	0.173227	0.0171105	0.630159	0.789158	0.869413	3.30209	0.0867796	0.402644	0.365128	1.86685
TCGA-94-8490-01A	0	153	1.35423	1.49409	0.0597181	3.14051	1.01383	0.397775	2.4511	0	0.00852965	0	0.306441	0.26941	0.0314566	2.51186	0.0498738	0.560237	0.0864416	0.00871707	0.0361632	0.013234	0.65325	0.383104	4.50536	0.156726	0.0525982	1.02634	3.69824	0.09046	0.513908	0	4.77398	2.44628	0.211957	0.0149796	1.1387	4.75054	0.24225	0.577678	0.00527899	0.365703	0.122883	0.0970144	0.335618	0.0450915	0.203552	0.00626491	0.0282061
TCGA-94-8491-01A	0	810	0.876609	1.94298	0.0646835	1.85401	2.42185	2.24843	2.64792	0.360518	0.230478	0.512433	0.0436598	2.2674	0.0865368	0.699666	0.0581099	0.208542	0.0511299	0.226458	0.0212381	0	0.706294	0.0944973	2.48572	1.68703	1.14475	1.9336	3.18242	0.229992	1.75109	0.0384808	4.28041	2.23291	2.24759	0.307798	0.745155	0.490324	0.498804	0.300867	0.0184211	1.82117	0.48764	0.495465	3.01938	0.0831884	0.433423	0.0854553	3.11961
TCGA-94-A4VJ-01A	0	430	1.37785	1.93162	0.0792395	1.39165	0.602445	1.65699	1.5146	0.292073	0.111166	0	0.0891631	0.365144	0.0582878	0.465769	0.0261267	0.52501	0.324309	0.0535068	0.0282602	0.0137489	0.897281	0.0637068	3.63148	1.38024	0.140553	1.1888	2.9836	0.157389	0.965545	0.0342696	4.32541	2.4545	0.0786926	0.00780201	0.622562	5.41861	0.639032	0.0540652	0.0379638	0.889488	0.912356	1.25599	0.317094	0.0468258	0.478852	0.106851	0.0234854
TCGA-94-A5I4-01A	0	491	0.879963	1.71117	0.0425877	2.25387	0.19344	1.05486	2.55233	0.181364	0.0724415	0.529955	0.553422	0.641878	0.031222	2.09211	0.0616192	0.133451	0	0.134537	0.0556986	0.0163998	1.71156	0.100129	4.0775	2.06875	0.0896187	1.10447	4.12679	0.0488005	1.07664	0.060807	5.59359	0.616248	0.62702	0.583522	2.05865	5.27472	0.72266	0.0892635	0.0388384	0.959863	0.389066	0.713693	3.30114	0.119888	0.701873	0.223258	2.34359
TCGA-94-A5I6-01A	0	538	0.638909	1.50804	0.707338	2.34183	0.381908	0.400747	1.53831	0.260691	0.184892	0.0107804	0.598793	0.660854	0.0198618	0.263678	0.017621	0.631237	0.127574	0.0451078	0.0378803	0.0138676	1.43994	0.125755	3.46967	1.39528	0.178849	1.51324	3.72764	0.231925	0.263302	0.0515395	4.38772	1.61869	0.154575	0.163927	1.33127	4.96559	0.810444	0.299954	0.0110438	1.01813	0.264718	0.245249	0.202313	0.0379033	0.512812	0	0.421552
TCGA-96-7544-01A	1	2160	1.8166	2.40284	0.153961	2.71982	1.14159	2.0612	0.543998	0.101977	0.353364	0.152694	0.199919	0.986838	0.00860298	0.0685584	0.00572554	2.05855	0.0715702	0.897853	0.00619667	0.270563	1.06434	0.0691799	2.85641	2.39967	1.85575	1.65019	0.961523	0.129688	4.17993	0.0445816	3.44975	0.758309	5.92148	0.478114	1.98143	4.71053	0.822871	0.607372	0.0424185	1.77861	0.640003	0.670604	0.498387	0.0903201	0.806919	0.263917	3.5975
TCGA-96-7545-01A	1	1736	0.835105	3.31914	0.159937	2.09994	1.13563	1.83326	6.30353	0.872477	0.819472	3.47448	0.687204	1.35029	0.013915	0.0333238	0.090091	2.04371	0.428487	1.37288	0.0133552	0.434182	1.73116	0.0890603	3.53124	2.61686	0.652036	2.50538	2.72505	0.368802	2.91351	0.0598813	3.74577	3.00684	2.73809	2.12351	3.66908	4.85114	0.411945	1.032	0.0532603	2.49346	2.09427	1.27041	5.25888	0.140601	1.73429	0.225296	5.4795
TCGA-96-8169-01A	0	557	0.657599	2.21812	0.0991128	2.55923	2.06171	1.11383	3.16242	0.240859	0.219883	0.743584	0.0106	1.27291	0.0525448	0.0936597	0.0489704	1.07228	0.0212571	0.198961	0.0603414	0.0221997	1.15989	0.134198	3.07419	1.49759	0.36051	1.90615	2.89595	0.16921	3.48331	0.121131	3.87324	2.94898	0.844689	1.11046	1.13646	4.38286	0.797744	0.543601	0.0609873	1.49791	2.08921	2.10571	3.96422	0.247298	0.946327	1.65839	2.12831
TCGA-96-8170-01A	0	531	0.605265	2.58917	0.0335948	1.30092	0.707635	2.71096	5.20579	0.458947	0.269851	1.73962	0.664706	2.39374	0.0164523	0.457655	0.0218363	1.43355	0.166574	0.71933	0.0922534	0.100198	1.92434	1.43054	4.36332	2.21167	1.60526	2.00373	1.08655	0.174099	4.01028	0.251662	4.2922	2.32564	1.70681	1.30758	1.181	5.09329	0.622052	0.419861	0.204873	1.58002	1.24207	0.994745	5.41725	0.55388	1.40936	1.16209	5.84028
TCGA-96-A4JK-01A	0	589	0.45802	2.37635	0.0485297	2.21763	0.102632	0.331086	1.4623	0.0856757	0.190453	0.0116528	0.523116	3.19095	0.574958	0.40626	0.0284717	0.223086	0.0143507	0.22861	0.0206026	0	1.41289	0.355046	5.03961	0.906285	0.0994333	1.05575	5.1528	0.102099	0.198136	0.109229	4.92197	1.90015	0.0233328	0.191485	2.56108	4.48772	0.986056	0.378358	0.0471685	1.36945	0.850249	1.11284	0.672334	0	0.899781	0	1.79872
TCGA-96-A4JL-01A	0	842	0.339212	3.37127	0.0570378	4.17235	0.501821	1.35813	2.90688	0.222115	0.126186	0	0.0129363	2.15027	0.820203	4.2004	0.0258411	0.593052	0.0887578	0.546825	0.0371496	0.118	1.98158	0.1234	3.48182	0.443952	1.53335	2.22992	1.07063	1.19658	1.33085	0.307697	4.36686	2.03414	0.488391	0.448551	1.19433	3.50368	0.92741	0.294653	0.048102	2.39812	1.04953	1.31566	1.75287	0.0823297	2.06435	1.64765	3.73501
TCGA-98-7454-01A	0	652	0.12668	3.34868	0.664466	0.704262	0.475782	1.18088	4.27448	0.345891	0.648637	2.32988	0	3.41325	0.014657	0.159555	0.0638627	2.49332	0.0718696	1.49097	0.0417977	0.997153	1.67846	0.0784845	1.16537	4.00375	0.815822	2.22149	1.21282	0.262838	2.05936	0.123405	4.08373	3.13677	0.727133	2.07972	3.46098	0.171681	0.537751	0.96173	0.0323006	2.88692	1.66447	1.48146	6.02838	0.561227	2.29626	0.522849	5.98914
TCGA-98-8020-01A	1	84	1.30325	2.52124	0.0607824	0.972728	0.247753	2.50806	3.31742	0.316001	0.147413	2.30217	0	3.42287	0.00821895	0.0440346	0	0.67122	0.0645037	0.36803	0.0118155	0	2.84716	0.129405	2.53774	1.72825	0.251422	1.14747	3.37173	0.083925	2.00014	0.042615	4.71376	3.96543	0.212227	0.72769	2.19419	1.49834	0.64952	0.228289	0.0669572	1.0367	1.11819	1.17036	5.04551	0.0919752	0.823018	0.246236	3.94
TCGA-98-8021-01A	0	937	1.04349	2.65947	0.294518	2.70771	0.933361	1.68941	3.55948	0.218254	0.202491	2.25302	0.226135	0.674698	0.0304619	0.558453	0.0101981	1.17658	0.153258	0.387373	0.0110358	0	2.40338	0.232972	3.99095	0.713955	0.885827	1.35299	3.77151	0.343084	1.42377	0.116338	3.34178	3.07778	1.84208	1.09536	1.67373	4.5821	1.18171	0.225254	0.0441156	1.21078	1.76767	1.77541	4.19688	0.0543868	1.67131	0.044879	3.80354
TCGA-98-8022-01A	1	933	0.9943	2.73639	0.107298	1.25897	1.23181	0.906259	5.38849	0.405894	0.449725	2.21718	0	2.36156	0.0190128	0.253271	0.0126688	1.68905	0.145576	0.348847	0.106186	0.222031	2.46245	0.309979	4.38093	0.741068	0.554611	2.30135	3.16562	0.18787	4.9598	0.188048	3.23792	4.76937	0.702853	1.04809	1.08903	4.01583	0.838798	1.89112	0.099899	1.35992	2.64714	2.89875	4.7935	0.131632	1.68831	0.046474	3.81818
TCGA-98-8023-01A	0	649	1.84554	2.44838	0.408329	3.25326	0.0147953	0.538744	1.74435	0.157665	0.482763	0.0577169	0.0703809	3.22855	0.162785	0.140532	0.0239211	1.39263	0.0621567	0.713266	0.0129961	0.0557817	0.778817	0.0583922	3.72832	2.19591	0.375141	1.76851	0.550606	0.560274	1.09302	0.0696776	4.63209	2.1259	0.100041	0.384163	1.09216	2.25637	0.955002	0.299334	0.094851	1.74533	0.615095	1.27601	2.07202	0.125049	0.946602	0.581551	2.10985
TCGA-98-A538-01A	0	826	1.57797	1.73647	0.126331	3.18726	0.667723	2.07259	1.34455	0.0333442	0.16109	0	0.0109113	0.8834	0.0109764	0.212654	0.00730712	0.62885	0.0380735	0.236925	0.0235952	0.0228491	1.60669	0.0179855	2.02221	2.01331	0.0899357	1.01046	2.09297	0.0342452	0.0283651	0.0566879	4.38837	1.17317	1.68343	0.633623	0.850573	5.58624	0.508232	0.220975	0.0182079	1.29426	0.579515	0.447842	0.510406	0.0391374	0.225929	0.0108356	1.37507
TCGA-98-A539-01A	0	173	1.26647	2.49002	0.0679417	1.35303	0.339029	1.33324	3.87559	0.139417	0.216092	1.32936	0	1.1286	0.0178188	0.0737324	0.0158072	0.389491	0.0354352	0.15561	0.0423832	0.0966288	2.45746	0.0949706	4.42579	2.36326	0.117626	1.32172	3.04004	0.24173	2.15497	0.296595	4.37148	1.26901	0.445325	0.745616	2.20067	4.04141	0.704807	0.296199	0.00496084	1.37679	1.41291	1.11111	4.27639	0.237553	0.690662	0.18781	3.27532
TCGA-98-A53A-01A	1	552	0.774791	2.33772	0.963421	1.88922	0.300549	0.219717	2.95828	0.245298	0.112934	0.0117656	0.0286529	0.9205	0.209627	0.842898	0	1.67136	0	0.264373	0.0413071	0.03011	2.47646	0.394935	3.72498	0.344737	0.24681	1.35101	3.15558	0.39763	0.972196	0	5.24411	1.92539	0.872932	0.881267	1.04344	5.75934	0.821408	0.182142	0	0.868168	0.49593	0.413207	1.9814	0.101192	1.10349	0.00716663	1.59873
TCGA-98-A53B-01A	1	61	0.884579	2.68331	0.11728	2.1547	1.52665	0.805313	5.33983	0.581277	0.408144	2.22527	0.0362394	2.19382	0.0602541	0.644307	0.0323617	0.883858	0.12944	0.415958	0.0691675	0.0629149	1.74012	0.153269	2.84125	2.29394	0.181816	1.63158	2.86744	0.771024	1.40917	0.138432	3.45727	0.86832	0.648149	0.95907	0.839511	5.0585	0.820856	0.376991	0.0796212	1.45419	1.12009	0.824587	3.99763	0.399902	1.12759	0.0419022	3.67631
TCGA-98-A53C-01A	0	822	0.367215	4.60661	0.164173	1.22517	2.05906	2.8082	9.08357	2.3052	1.65795	4.29398	0	3.41324	0.109354	0.443787	0.0693933	2.86345	0.267714	1.95299	0.0658085	0.502164	2.29509	0.644341	1.18904	2.71654	0.876741	3.13025	1.00783	1.00029	3.52874	0.897523	2.60356	3.4389	1.1237	2.80476	2.65363	1.96627	0.596712	1.57007	0.0437818	3.23737	2.54284	2.26037	6.41201	0.623293	2.48469	0.525022	7.08023
TCGA-98-A53D-01A	1	645	0.11281	3.67382	0.357331	0.91012	0.859749	2.35976	6.41157	0.945571	0.655657	5.66579	0	2.38002	0.102257	0.584992	0.0246546	1.80074	0.108097	1.17959	0.0266689	0.148448	2.99889	0.687365	2.23894	3.9584	0.687703	2.38616	1.20184	0.305156	4.56444	0.347173	1.29688	3.693	1.11789	1.89167	1.60551	0.237646	0.904611	0.71465	0.114541	2.75724	1.8022	2.24426	7.67371	0.865073	3.22883	1.17789	7.47532
TCGA-98-A53H-01A	0	618	0.166123	3.94914	0.638562	1.65867	1.35236	1.93464	6.28681	0.698099	0.956491	3.08133	0.0345668	2.75819	0.0909235	0.674016	0.0906855	1.7718	0.181709	1.53062	0.0251088	0.422166	2.22994	0.26345	0.897394	2.1955	1.00891	2.45179	1.56241	0.779141	5.38524	0.606622	2.85237	2.74962	1.44792	2.0286	2.46168	2.35748	1.07149	1.19826	0.237777	2.72787	2.55253	0.956665	6.20885	0.632679	1.64397	2.54601	6.48884
TCGA-98-A53I-01A	0	565	1.24158	2.52175	0.025787	1.27593	0.495984	0.658604	2.46942	0.280996	0.00849328	0.45473	0.374882	2.2821	0.103837	2.84154	0.0167454	0.381288	0.58981	0.304919	0.0181176	0.0391774	0.615241	0.365606	4.62381	0.555571	0.489009	1.46929	3.064	0.442528	0.587048	0.186767	4.80183	0.629908	0.206643	0.0223165	1.68199	5.14152	0.695089	0.684761	0.0517221	2.49258	0.881623	0.619899	0.0477496	0.0181287	1.51804	0.0491662	4.75682
TCGA-98-A53J-01A	0	630	0.663868	1.45651	0.159173	2.01295	0.314161	0.905806	1.3348	0	0.0106244	0.0873815	0.512066	1.18067	0.0157699	2.00395	0.010504	0.269719	0.178805	0.13515	0.0226448	0.257343	1.48787	0.0511716	3.32237	0.652748	0.215351	0.566379	1.86025	0.0808135	0.18059	0.0410133	3.59995	2.46999	0.117939	0.0642406	0.256036	5.3022	0.448526	0.16234	0.00657724	0.719138	0.192823	0.105497	0.349161	0.0338558	1.07971	0.0462088	0.229304
TCGA-J1-A4AH-01A	0	581	0.570578	1.4012	0.411017	3.11889	0.365595	0.264542	1.94732	0	0.0354883	0.0636142	0.927407	1.45738	0.0524586	0.903425	0.0176515	0.690322	0.0133002	0.220876	0.0190975	0.0276508	0.82392	0.0851867	4.25132	1.12305	0.217504	0.706313	4.4617	0.0277368	0.383905	0	4.75163	2.33712	1.57108	0.0157236	2.1464	4.32538	0.26875	0.282231	0.0110629	1.48468	0.764349	0.917275	0	0	1.11991	0.0131242	2.65498
TCGA-L3-A4E7-01A	0	392	0.515706	2.87593	0.181668	1.0827	0.922344	1.53391	4.71106	0.118646	0.170599	2.93549	0.199667	1.08349	0.0786037	0.638679	0.0440788	0.361549	0.0398539	0.0983666	0.0096576	0.0140035	2.26727	0.205759	2.69349	2.51176	0.356403	1.73215	4.45129	0.172739	1.97668	0.272773	3.88708	2.77477	1.26132	1.08117	0.823349	3.81082	1.00454	0.246961	0.107822	1.38027	1.55867	1.65412	5.12595	0.516143	1.3336	0.0776187	2.54176
TCGA-L3-A524-01A	1	490	0.173456	1.60015	0.0460611	2.17453	0.829351	0.293152	1.25537	0.0813701	0.0273216	0.177269	0.936373	1.03429	0.0136067	3.12424	0.0535311	0.302422	0.0203709	0.0998279	0.104361	0.174724	1.29005	0.867852	3.92744	1.2367	0.129203	0.822305	5.14558	0.212827	0.0806371	0.0528236	4.77426	1.45193	0.022136	0.331118	2.61695	3.45651	0.464552	0.30681	0.0774553	0.800115	0.542183	0.474403	0.0889024	0	0.687676	0	0.544301
TCGA-LA-A446-01A	0	401	0.24525	1.99712	0.0843323	2.96541	0.663092	0.675589	5.08031	0.269116	0.10192	0.816456	0.432497	0.742113	0.0180064	1.45876	0.0317725	0.634356	0.0992274	0.208372	0.0925926	0.0496347	1.59869	0.11439	4.50078	0.792865	0.112699	1.35948	3.63549	0.121389	1.219	0.106866	4.75026	1.84347	0.675997	0.413613	1.23855	4.6671	0.404997	0.188511	0.0298217	1.09092	1.16471	1.04619	3.93441	0.225063	1.23387	0.064135	2.27934
TCGA-LA-A7SW-01A	1	408	1.40742	2.03433	0.20524	2.18402	0.873956	1.84774	2.75246	0.459727	0.0252628	0.0797685	0.0248973	3.8828	0.0125769	0.489271	0.0167	1.50966	0.465752	0.304168	0.0359134	0.0518642	1.88118	0.984014	1.2976	2.52147	0.0655585	1.21927	4.34675	0.29806	0.194301	0.35125	4.78853	2.77056	0.0255364	0.0148754	2.23208	1.76885	0.284359	0.121125	0.0311708	0.661691	0.0953856	0.0728652	0.0240072	0.138664	0.210065	0	0.244022
TCGA-MF-A522-01A	1	360	0.263827	0.709329	0.0584356	1.6906	1.1975	0.837885	0.417261	0.102898	0.061162	0	0.734752	0.554413	0	0.101349	0	0.267092	0.106349	0.0158758	0.0891221	0	0.416662	0.53558	3.19573	0.672311	0	0.828073	3.63684	0.082801	0.106659	0.0151539	4.57019	1.85366	0.0783615	0.00685662	0.852727	4.42033	0.208867	1.73185	0	0.327853	0.0628245	0.0561483	0.0438366	0.0330687	1.35237	0.0114178	0.0103636
TCGA-NC-A5HD-01A	1	2	0.439914	1.03139	0.537653	2.71933	1.53715	0.204169	2.85211	0.148184	0.0993439	0	0.0820736	1.16853	0	2.18122	0.0224193	1.09508	0.0252757	0.226509	0.0362277	0.119243	2.05169	0.231568	3.62446	0.347667	0.782611	0.96704	4.73671	0.0177052	0.029154	0.107356	4.95569	0.333544	4.08611	3.58325	0.646012	4.04775	0.276983	0.122154	0.0279839	0.658152	0.368657	0.350341	0.0322013	0	0.477325	0.00836221	0.702793
TCGA-NC-A5HE-01A	0	2336	0.576232	3.03629	0.0282384	1.64801	0.298548	0.737064	2.76072	0.265447	0.107896	0	0	4.53733	0.162976	3.78468	0	0.411633	0.0525986	0.366389	0.0421956	0.0246604	0.784348	0.0761355	2.51375	3.16274	0.905236	1.74995	3.17314	1.00843	0.478327	0.0760108	4.55972	1.0655	0.075644	0.864015	0.337655	2.92087	0.702301	0.150564	0.077058	2.53992	0.523353	0.667481	0.37887	0.0338753	1.48154	0	0.344413
TCGA-NC-A5HF-01A	1	138	1.62631	1.39245	0.219709	1.95078	0.938567	1.70757	3.82195	0.154655	0.0178196	1.87271	0.0392162	1.06112	0.0778455	0.233202	0.0263473	0.161244	0.0329615	0.105963	0.0747798	0	2.05048	0.556306	3.10296	0.408563	0.210808	0.932485	3.69247	0.0682402	1.66451	0.101286	3.28664	2.46764	0.750371	0.619122	0.559965	4.10329	0.631576	0.290856	0.00553158	0.412169	0.965505	0.901985	3.52144	0.332864	0.578142	1.37133	1.86722
TCGA-NC-A5HG-01A	0	1963	1.60004	1.11411	0.143381	2.57358	0.0780696	0.60251	2.31375	0.447185	0.00820224	0	0	5.14201	0	0.0858624	0.0241923	0.180829	0.00610525	0.0657346	0.060339	0	0.89532	0.205619	2.91195	0.684238	0.0244257	0.188406	1.54834	0.310324	0.0823992	0.0317388	4.90735	0.601829	0.00498069	0	0.313275	0.442208	0.0980411	0.0302669	0	0.333499	0.0392453	0.0629324	0.0116727	0.0087813	0.245078	0	0.0271305
TCGA-NC-A5HH-01A	0	37	1.52368	2.03717	0.54995	1.02865	0.391524	0.0653942	1.49154	0.123745	0.538522	0	0.0815557	0.494366	0.0619558	0	0.0185862	0.676586	0.0209578	0.0568798	0.144395	0	2.03908	0.502264	1.82302	0.33441	1.61619	0.608248	0.761324	0.140427	1.14301	0.0183376	5.00772	0.579211	0.00572714	0.23745	0.249382	4.71352	0.112205	0.196995	0.0346721	0.597876	0.0800994	0.0320106	0.0267112	0	1.34659	0	0.258828
TCGA-NC-A5HI-01A	0	1743	1.18867	1.29424	0.0453616	1.49028	0.289854	0.907531	3.4098	0.240948	0.0163653	0	0	1.17887	0.0121849	3.73839	0.0161803	0.198507	0.0658058	0.159107	0.110169	0.0868537	1.2323	0.115819	2.09595	1.04758	1.33805	0.837001	1.00011	1.04759	0.534435	0.0932352	4.53182	1.70433	4.57898	0.170564	0.279872	5.18647	0.370862	0.190807	0.0151818	0.93732	0.354612	0.28717	0.679352	0.0604015	0.526391	0.0357895	0.549322
TCGA-NC-A5HJ-01A	1	418	0.431286	4.33939	0.665562	0.788459	1.6387	2.14218	9.30712	0.921596	1.46523	2.45832	0.0704705	1.63724	0.0287721	0.306568	0.0286951	2.3264	0.441164	1.08976	0.0412349	0.185031	3.91135	0.549142	3.00139	3.18204	0.458742	3.56868	2.25033	0.940098	6.92672	0.382818	5.32332	2.91995	1.41799	3.12916	1.28221	0.765567	0.460399	1.23369	0.0649661	2.85	1.30314	1.4842	7.064	1.49224	1.45696	0.237512	4.13625
TCGA-NC-A5HK-01A	0	128	0.242684	1.54352	0.0246866	0.626321	0.54064	1.28011	3.98709	0.287445	0.0548418	0.0167665	0.040731	5.74721	0.0359131	0.68306	0.00689125	0.0795868	0.225656	0.290123	0.277984	0.0532961	1.25867	0.0989233	4.52228	0.87019	0.0849531	1.28479	1.41506	0.258585	0.0530363	0.0535132	3.93599	1.06021	0.742197	0.0778028	0.32011	1.46125	0.675655	0.0593845	0.00431303	0.460007	1.05161	0.784063	0.0295616	0.0148869	0.197824	0	0.356797
TCGA-NC-A5HL-01A	1	88	0.441426	1.76511	0.0333961	1.19759	0.310736	0.413513	3.25724	0.201111	0.109508	0.192514	0	2.04965	0.0620849	3.32108	0	0.660278	0	0.181841	0.0885413	0	2.01873	0.045585	4.02661	1.05727	0.090053	1.06639	4.50543	0.0720708	0.534886	0.123975	4.98445	1.29858	0.532511	0.442096	0.625395	4.56503	0.779007	0.723901	0.0404554	1.829	0.658537	0.604393	2.69339	0.107564	1.76407	0.0275676	2.18555
TCGA-NC-A5HM-01A	0	1212	0.766982	1.43222	0.0105643	1.94175	1.72872	0.901285	2.31872	0.135644	0.176236	0.0125132	0.694962	2.32881	0	0.561228	0	0.272389	0.0532275	0.122382	0.158173	0.0320104	1.59128	0.338518	3.97373	0.961106	0.0197113	1.04847	3.42086	0.0789729	0.34455	0.0201724	5.07524	2.09182	1.34799	0.726243	0.239541	5.37485	0.48607	0.215429	0.0813559	0.563081	0	0.551596	0.141237	0.0221323	0.489036	0.00762279	0.533095
TCGA-NC-A5HN-01A	0	1499	0.198556	1.20307	0.0382049	2.53872	0.0366156	1.15018	2.46223	0.0342119	0.0151304	0	0	3.06587	0	2.20391	0.0149593	1.30674	0.0224508	0.0458979	0.0714482	0	0.7143	0.036679	4.38546	0.169517	0.0408263	0.24179	4.07651	0.035136	0.0194681	0.014759	4.7813	0.5341	0.0137727	0.0265262	0.487786	3.21155	0.29578	0.289422	0	0.461211	0.143436	0.158259	0.0531866	0	1.00942	0	0.010093
TCGA-NC-A5HO-01A	0	1336	0.740974	1.36093	0.0886881	0.38284	0.0884972	4.24884	3.15505	0	0.072989	0.0356945	0.0435992	0.535252	0.0110897	1.57598	0.0147277	0.253914	0.0110944	0.145449	0.0159355	0.023084	0.744823	0.20426	3.60819	1.82996	0.20133	0.791493	1.84555	0.154789	0.163974	0.241483	4.25698	1.7073	0.088078	0.0261171	0.377009	4.48198	0.575975	0.0899342	0.0365591	0.597277	0.0979843	0.0713878	0.0420501	0.152037	0.598232	0	0.956002
TCGA-NC-A5HP-01A	1	770	0.905921	2.13581	0.169177	2.31306	1.0541	0.738961	3.30328	0.516701	0.297052	0.570681	0.672935	2.01077	0.121575	0.541775	0.011201	0.804283	0.226577	0.0901226	0.0121208	0.0857781	2.52097	0.0810215	3.21292	1.0423	0.288154	0.885087	3.08567	0.439807	0.866238	0	3.884	1.83742	0.125463	0.884767	0.122699	3.17337	0.706659	0.159969	0.0139947	0.746104	0.256368	0.230692	1.94185	0.0360831	0.845958	0.112372	0.883797
TCGA-NC-A5HQ-01A	1	448	1.01451	1.64181	0.0285445	1.52793	0.252666	2.84967	4.54524	0.41344	0.182159	0.322373	1.0433	4.70676	0.0987895	0.625549	0.0159079	1.42074	0.196583	0.317811	0.0922212	1.49637	1.09621	0.202456	3.65452	0.915503	0.19923	1.45777	2.25886	0.469511	2.23479	0.0465818	4.66853	1.71614	1.25358	0.715056	0.348916	4.92302	0.687876	0.273234	0.0247919	1.83959	0.40649	0.630541	2.97512	0.194227	0.828778	0.0920001	3.24943
TCGA-NC-A5HR-01A	0	1244	0.0466241	1.70801	0.0158563	2.326	0.0983816	0.0719942	3.3535	0.0467592	0.231027	0.0249798	0.201313	2.9024	0.161385	0.706954	0.0204957	0.814859	0.023109	0.122671	0.0548061	0	2.60236	0.0252754	3.27519	0.338582	0.055753	1.09765	3.31713	0.0791623	2.7596	0.277069	4.42739	0.257849	2.85803	0.0976806	1.31833	3.10815	0.0629831	1.01613	0	0.902405	0.175679	0.0550631	0.580048	0.0867693	1.1413	0	0.10715
TCGA-NC-A5HT-01A	0	804	0.713252	1.72986	0.13672	2.97813	0.533109	0.126189	3.25295	0.030944	0.0339513	1.1458	0	1.99743	0.0101806	0.956949	0.0533428	0.257248	0.0502204	0.226952	0.273766	0.0829879	0.644618	0.288071	1.63479	0.147338	0.0976316	0.453623	4.05239	0.190379	3.10394	0.0265589	4.70116	0.412711	3.09757	0.127247	0.428224	4.49877	0.881193	0.168595	0.00847014	0.619024	0.00663098	0.697323	2.036	0.0647413	0.867113	0.0200304	1.32378
TCGA-NK-A5CR-01A	0	2542	1.4451	1.22344	0.0340807	3.34464	0.64245	0.30704	1.38075	0.118365	0.026846	0.12521	1.83513	0.541246	0	0.122182	0.0133328	0.917597	0.02992	0.040955	0.0707331	0	1.99863	0.0327177	4.62972	1.00695	0.116861	0.572973	5.5537	0.0416365	1.34308	0.102021	4.70944	2.19338	1.47661	0.532368	0.2907	5.39501	0.300592	0.128455	0.00835158	0.824607	0.814378	0.794441	1.03119	0.0568955	1.4032	0.0197512	1.30062
TCGA-NK-A5CT-01A	0	1997	0.698137	1.72135	0.00933808	0.240702	0.138914	0.478202	3.04842	0.231687	0.0630132	1.18756	0	4.46166	0.00682487	0.0605631	0.062312	0.291679	0.0733851	0.0999053	0.193244	0.0422732	2.54374	0.0442612	0.706443	1.96366	0.0346516	0.726535	2.44798	0.0835969	0.996002	0.0700652	4.58195	3.20051	0.236283	0.146194	0.346299	0.0691939	0.259004	0.0338155	0.00567711	0.395237	1.0542	1.26843	2.05427	1.21719	0.410728	0.0267621	1.26905
TCGA-NK-A5CX-01A	0	111	1.46315	2.181	0.0528881	0.995899	1.08756	1.63195	2.72888	0	0.142622	0.297094	0.250632	3.03484	0.0515184	0.209306	0.034457	0.639428	0.143479	0.378353	0.0645902	0.0136394	1.95311	0.0632081	2.98105	1.48572	0.268652	1.17998	3.11338	0.0802108	1.86027	0	3.20813	3.47261	0.508582	0.421038	1.21119	4.79512	0.810527	0.174783	0.110165	1.40069	1.1797	1.03883	3.79409	0.169101	0.76797	0.254465	2.8322
TCGA-NK-A5D1-01A	0	511	1.32119	2.69217	2.59015	2.89509	0.253382	0.710515	2.76008	0.104969	0.251753	2.31365	0.150914	0.780329	0.00886391	0.152433	0.0234541	0.434969	0.0524065	0.236231	0.0748133	0	2.76022	0.139115	2.1295	0.192309	1.26119	1.60551	1.86224	0.0903283	2.25742	0.133585	5.54106	0.98896	0.747403	2.20738	0.259471	6.51632	0.529087	0.0863036	0.00737412	0.46268	0.98714	1.55016	4.93535	0.213842	1.46508	0.0601651	3.50388
TCGA-NK-A7XE-01A	0	13	0.438097	0.706347	0.0165724	1.23115	0.797238	2.80396	1.57345	0.141844	0.0108728	0	0.0160424	2.16468	0.0161379	0.152994	0.0107496	0.132209	0.101849	0.0654205	0.0116325	0	0.453563	0.102869	2.51205	0.701552	0.0235767	0.917902	4.63264	0.114437	0.655491	0.160987	5.52337	1.69737	0	0.428887	0.130461	4.58839	0.338398	0.141619	0.00673124	0.634217	0.892329	1.03307	0.506266	0.0116396	0.731607	0.00798764	0.145074
TCGA-O2-A52N-01A	1	1006	0.701884	1.78624	0.0492756	2.51824	0.303906	0.639539	4.11285	0.117347	0.0952516	1.07601	0.0772806	4.60853	0.0714109	1.8457	0.0175917	1.00804	0.29954	0.172268	0.0190328	0.0275575	1.442	0.222432	4.29346	0.788363	0.176413	1.14699	3.37423	0.461778	0.618897	0.0682067	4.46555	2.14466	0.197585	0.555427	0.246471	4.26799	0.454038	0.137475	0.0110254	0.926708	0.536197	0.525794	3.4025	0.145749	0.696889	0.0388886	2.502
TCGA-O2-A52Q-01A	1	113	0.280426	2.67575	0.0494986	0.703703	0.0643209	0.415457	1.74352	0.391918	0.137152	0	0.0132314	5.31017	0.0133102	1.42009	0.17557	0.429453	0.158217	0.512817	0.197554	0	1.07679	0	3.09535	3.49399	0.0575934	2.99812	2.77052	0.055014	0.111463	0.117844	3.99712	2.07549	0	1.51306	0.425594	0.0786356	0.508756	0.235971	0.0165822	2.53021	0.108871	0.177601	0.0870137	1.2275	0.273887	0.0131397	0.948425
TCGA-O2-A52S-01A	1	387	1.32088	1.86946	0.929257	2.22648	0.153324	0.20287	1.08179	0.0736013	0.0164926	0	0.696259	1.55126	0	1.12085	0.00817611	0.31177	0.0183887	0.137348	0.119194	0.0875131	0.841791	1.69264	2.4407	1.42283	0.74647	2.12388	3.072	0.353683	0.865744	0.123943	5.33426	1.93798	0.0830807	0.0572404	1.97613	3.62401	1.21629	0.296327	0.0153	1.57518	0.409352	0.299124	0.198414	0.0777927	1.0695	0.0885289	0.733142
TCGA-O2-A52V-01A	1	1335	1.35133	1.88516	0.039827	2.16474	0.0568843	1.43866	1.58839	0.201862	0.0313857	0.0470872	0.432389	0.785277	0.0291905	0.949642	0	0.462866	0.511288	0.146356	0.098431	0.0721311	0.685804	0.0937573	2.04145	1.68029	0.232832	1.00056	3.87405	0.0486354	0.489399	0.0456886	4.38613	1.07354	2.40659	0.664938	0.600186	5.71404	0.946185	0.243678	0.0146369	1.57795	0.85049	1.39573	1.74426	0.0252599	0.709461	0.0401867	2.47371
TCGA-O2-A52W-01A	1	261	1.81161	1.47649	0.026853	1.91519	0.327619	2.55824	3.01546	0.116368	0.198645	0.227402	0.0259972	0.703325	0.00658242	0.829695	0.0174399	0.694432	0.0131405	0.271964	0.064988	0.0541332	1.06211	0.0635976	1.11997	1.49155	0.0707148	1.1663	3.60253	0.205918	1.49317	0.0840511	4.29443	0.882512	1.26022	0.399852	0.810752	5.68938	0.437242	0.505192	0	1.17792	0.405192	0.338625	3.43737	0.344875	0.955902	0.266801	2.06152
TCGA-O2-A5IB-01A	1	340	0.397558	1.4234	0.0399337	1.93188	0.0274413	0.162651	2.62835	0.215798	4.45047	0.00684006	0.158876	0.6152	0	1.16958	0	4.02399	0.016805	0.0900367	0.0300839	0.0262475	1.6013	0.119774	2.24988	0.236121	0.094296	0.567326	4.54683	1.16752	8.03632	0.0328698	4.95751	0.189958	1.04304	3.61631	0.794181	0.319317	0.531286	0.0484706	0.0104984	0.333948	1.31141	1.01306	0.40035	0.419379	0.555441	0.00831524	0.371506
TCGA-XC-AA0X-01A	1	6	0.451595	3.02001	0.120473	2.34163	1.192	2.18246	5.85476	0.613142	0.301781	0.801773	0.348347	2.42213	0.159651	0.616919	0.0289875	0.684994	0.112951	0.387067	0.0518813	0.103588	2.10088	0.322742	3.41491	3.06681	0.268954	1.92811	3.93207	0.20082	2.41645	0.163674	3.15551	2.64488	2.16696	0.900889	2.68433	4.51134	1.33295	0.585379	0.0361621	2.16694	1.4737	1.69937	5.54201	0.503529	1.68971	0.31158	3.70023
[truncated: 337 more columns]
